# Supplementary material for: Phylogeny Predicts Future Habitat Shifts Due to Climate Change
Source: PLoS One. 2014 Jun 3;9(6):e98907. doi: 10.1371/journal.pone.0098907 (PMC4044009; doi:10.1371/journal.pone.0098907)
Supplement: Table S1 — Simulated geo-records per period per species (data visualized in Fig. S1). (TXT) [file pone.0098907.s003.txt]

HS_CODE	TMA	PMA	ALT	LAT	LONG	GENUS	SPECIES	YEAR	LIFE STYLE
2	23.1	1297	625	(21)	46	NI	livida	2000	SPE
2	26.3	1559	59	(15)	48	NI	livida	2000	SPE
2	24.6	1661	511	(17)	47	NI	livida	2000	SPE
2	18.0	1488	1191	(24)	47	NI	livida	2000	SPE
2	23.6	1382	648	(20)	46	NI	livida	2000	SPE
2	20.7	1354	682	(22)	47	NI	livida	2000	SPE
1	25.7	782	191	(22)	45	NI	livida	2000	SPE
2	21.1	1643	774	(16)	49	NI	livida	2000	SPE
1	26.1	1058	12	(20)	45	NI	livida	2000	SPE
1	18.4	1494	1181	(20)	46	NI	livida	2000	SPE
2	26.1	1567	280	(17)	46	NI	livida	2000	SPE
2	17.3	1498	1287	(14)	49	NI	livida	2000	SPE
2	19.5	1444	1008	(17)	49	NI	livida	2000	SPE
2	22.6	1647	781	(15)	49	NI	livida	2000	SPE
1	23.0	2548	10	(22)	48	NI	livida	2000	SPE
2	17.1	1658	1304	(20)	48	NI	livida	2000	SPE
1	23.6	2878	6	(19)	49	NI	livida	2000	SPE
2	20.6	1627	789	(17)	49	NI	livida	2000	SPE
2	22.1	2256	467	(15)	50	NI	livida	2000	SPE
1	19.6	1494	1159	(20)	47	NI	livida	2000	SPE
2	24.4	1410	634	(18)	45	NI	livida	2000	SPE
2	22.0	1460	952	(19)	46	NI	livida	2000	SPE
2	25.6	1558	242	(18)	45	NI	livida	2000	SPE
2	25.0	1253	304	(19)	45	NI	livida	2000	SPE
2	20.8	2189	932	(15)	50	NI	livida	2000	SPE
2	23.9	3188	0	(15)	50	NI	livida	2000	SPE
2	18.5	1622	1459	(19)	47	NI	livida	2000	SPE
2	19.3	1274	1055	(21)	47	NI	livida	2000	SPE
1	24.9	861	371	(21)	45	NI	livida	2000	SPE
2	20.3	1376	1094	(16)	48	NI	livida	2000	SPE
2	26.2	1559	149	(15)	48	NI	livida	2000	SPE
2	20.9	2011	659	(19)	48	NI	livida	2000	SPE
2	24.1	2742	33	(16)	50	NI	livida	2000	SPE
2	18.2	1337	1361	(18)	48	NI	livida	2000	SPE
1	23.1	1619	717	(19)	46	NI	livida	2000	SPE
1	22.3	1420	891	(19)	46	NI	livida	2000	SPE
2	26.1	2100	0	(14)	48	NI	livida	2000	SPE
2	26.3	1291	181	(20)	46	NI	livida	2000	SPE
2	18.8	1726	1031	(19)	48	NI	livida	2000	SPE
2	18.5	1329	1287	(19)	47	NI	livida	2000	SPE
2	21.6	1382	852	(18)	48	NI	livida	2000	SPE
2	25.2	815	279	(22)	45	NI	livida	2000	SPE
2	17.4	1354	1391	(19)	48	NI	livida	2000	SPE
2	24.8	1274	302	(19)	45	NI	livida	2000	SPE
1	16.9	1478	1603	(20)	47	NI	livida	2000	SPE
2	25.0	1477	411	(17)	45	NI	livida	2000	SPE
1	21.3	1049	776	(23)	47	NI	livida	2000	SPE
1	23.0	2665	187	(17)	50	NI	livida	2000	SPE
2	22.5	2767	338	(19)	49	NI	livida	2000	SPE
1	23.8	1477	654	(19)	46	NI	livida	2000	SPE
2	26.0	1529	164	(16)	48	NI	livida	2000	SPE
2	25.3	1525	366	(18)	45	NI	livida	2000	SPE
1	23.0	1521	774	(19)	46	NI	livida	2000	SPE
2	19.5	1594	1220	(19)	47	NI	livida	2000	SPE
2	25.7	1197	79	(19)	45	NI	livida	2000	SPE
2	25.3	1765	409	(17)	47	NI	livida	2000	SPE
2	21.0	2604	744	(19)	49	NI	livida	2000	SPE
1	25.8	1593	76	(13)	49	NI	livida	2000	SPE
2	22.6	1662	847	(19)	46	NI	livida	2000	SPE
2	17.5	1628	1259	(20)	48	NI	livida	2000	SPE
1	26.0	1332	92	(17)	45	NI	livida	2000	SPE
2	21.5	1402	817	(18)	48	NI	livida	2000	SPE
1	25.6	863	123	(21)	45	NI	livida	2000	SPE
2	19.1	1312	1049	(22)	47	NI	livida	2000	SPE
1	25.4	1442	40	(13)	50	NI	livida	2000	SPE
2	26.0	1378	249	(19)	45	NI	livida	2000	SPE
1	26.8	1490	77	(16)	46	NI	livida	2000	SPE
1	21.4	2302	543	(21)	48	NI	livida	2000	SPE
1	23.0	735	436	(24)	45	NI	livida	2000	SPE
2	19.9	1518	899	(17)	49	NI	livida	2000	SPE
1	25.4	777	250	(22)	45	NI	livida	2000	SPE
3	23.9	2919	21	(18)	49	NI	livida	2000	SPE
1	23.7	552	192	(25)	46	NI	livida	2000	SPE
2	23.0	2119	94	(24)	47	NI	livida	2000	SPE
1	25.1	1120	304	(15)	39	NI	livida	2000	SPE
2	22.1	2469	203	(15)	50	NI	livida	2000	SPE
1	23.5	752	518	(24)	45	NI	livida	2000	SPE
2	24.8	1282	397	(19)	45	NI	livida	2000	SPE
2	25.4	1567	273	(18)	45	NI	livida	2000	SPE
2	22.6	1748	875	(18)	47	NI	livida	2000	SPE
1	25.1	1358	241	(17)	45	NI	livida	2000	SPE
1	26.1	1271	64	(17)	44	NI	livida	2000	SPE
2	24.6	1752	263	(15)	48	NI	livida	2000	SPE
2	24.0	1789	308	(15)	49	NI	livida	2000	SPE
2	18.2	1169	1134	(22)	47	NI	livida	2000	SPE
1	23.4	767	606	(23)	45	NI	livida	2000	SPE
2	25.0	1497	425	(17)	46	NI	livida	2000	SPE
2	21.0	1573	772	(16)	49	NI	livida	2000	SPE
2	22.0	1289	815	(21)	46	NI	livida	2000	SPE
2	24.2	1585	441	(17)	48	NI	livida	2000	SPE
2	17.1	1363	1398	(19)	48	NI	livida	2000	SPE
2	22.3	1253	717	(21)	46	NI	livida	2000	SPE
2	22.9	2708	431	(19)	49	NI	livida	2000	SPE
1	26.3	1407	92	(16)	46	NI	livida	2000	SPE
2	23.3	1683	725	(18)	46	NI	livida	2000	SPE
2	19.3	1254	1177	(18)	48	NI	livida	2000	SPE
1	23.9	580	313	(25)	45	NI	livida	2000	SPE
1	24.2	518	189	(25)	44	NI	livida	2000	SPE
1	25.0	1397	448	(18)	45	NI	livida	2000	SPE
2	23.5	2593	415	(18)	49	NI	livida	2000	SPE
2	22.7	1495	688	(17)	47	NI	livida	2000	SPE
2	21.1	1297	1112	(17)	48	NI	livida	2000	SPE
1	23.2	518	221	(25)	46	NI	livida	2000	SPE
1	25.9	1126	16	(18)	44	NI	livida	2000	SPE
1	23.5	534	177	(25)	46	NI	livida	2000	SPE
3	22.6	2252	551	(18)	49	NI	livida	2000	SPE
1	23.3	2385	8	(23)	48	NI	livida	2000	SPE
2	26.0	1353	273	(20)	46	NI	livida	2000	SPE
2	22.3	1263	656	(21)	46	NI	livida	2000	SPE
2	21.0	1467	783	(15)	48	NI	livida	2000	SPE
1	24.3	1458	558	(19)	46	NI	livida	2000	SPE
1	23.3	2455	41	(22)	48	NI	livida	2000	SPE
1	24.1	519	199	(25)	45	NI	livida	2000	SPE
2	25.4	2009	137	(14)	49	NI	livida	2000	SPE
1	22.4	2400	185	(22)	48	NI	livida	2000	SPE
3	23.6	2746	71	(18)	49	NI	livida	2000	SPE
2	19.0	1350	987	(22)	47	NI	livida	2000	SPE
2	25.4	1687	515	(18)	46	NI	livida	2000	SPE
2	19.0	1335	1250	(19)	47	NI	livida	2000	SPE
2	17.5	1128	1850	(22)	47	NI	livida	2000	SPE
2	25.1	1134	255	(15)	39	NI	livida	2000	SPE
1	21.4	966	848	(23)	47	NI	livida	2000	SPE
1	26.3	1728	113	(14)	48	NI	livida	2000	SPE
2	23.6	1186	416	(21)	46	NI	livida	2000	SPE
2	24.8	1787	262	(15)	48	NI	livida	2000	SPE
2	21.5	792	870	(22)	46	NI	livida	2000	SPE
2	22.4	1378	814	(17)	48	NI	livida	2000	SPE
2	20.6	1379	780	(16)	49	NI	livida	2000	SPE
2	25.5	1295	310	(20)	46	NI	livida	2000	SPE
2	26.5	1301	166	(20)	46	NI	livida	2000	SPE
2	24.8	1581	47	(14)	50	NI	livida	2000	SPE
1	23.1	2552	33	(21)	48	NI	livida	2000	SPE
1	22.3	1491	860	(20)	46	NI	livida	2000	SPE
1	24.9	753	315	(22)	45	NI	livida	2000	SPE
2	26.3	1613	261	(17)	46	NI	livida	2000	SPE
2	20.7	1569	732	(23)	47	NI	livida	2000	SPE
1	23.2	2544	44	(24)	48	NI	livida	2000	SPE
1	13.4	1821	2504	(21)	56	NI	livida	2000	SPE
2	25.2	1479	312	(16)	48	NI	livida	2000	SPE
1	24.8	767	385	(22)	45	NI	livida	2000	SPE
1	24.0	490	212	(25)	45	NI	livida	2000	SPE
2	19.4	1738	987	(24)	47	NI	livida	2000	SPE
2	21.3	2065	702	(20)	48	NI	livida	2000	SPE
2	20.3	965	966	(22)	47	NI	livida	2000	SPE
1	25.0	1460	342	(17)	45	NI	livida	2000	SPE
2	25.7	1540	324	(18)	46	NI	livida	2000	SPE
1	23.9	489	122	(25)	45	NI	livida	2000	SPE
1	22.4	2487	414	(17)	50	NI	livida	2000	SPE
2	25.5	1103	85	(16)	40	NI	livida	2000	SPE
2	23.6	1198	605	(21)	45	NI	livida	2000	SPE
2	21.4	1095	705	(23)	47	NI	livida	2000	SPE
1	21.8	1130	1007	(21)	46	NI	livida	2000	SPE
2	16.3	1413	1604	(20)	48	NI	livida	2000	SPE
1	25.1	1056	129	(15)	40	NI	livida	2000	SPE
1	24.8	1075	355	(21)	46	NI	livida	2000	SPE
1	22.9	2569	140	(20)	48	NI	livida	2000	SPE
2	25.9	1589	116	(15)	48	NI	livida	2000	SPE
2	20.8	1497	821	(16)	49	NI	livida	2000	SPE
1	23.3	800	598	(24)	46	NI	livida	2000	SPE
1	17.8	1668	1450	(19)	47	NI	livida	2000	SPE
1	23.0	1469	736	(20)	46	NI	livida	2000	SPE
2	18.1	1730	1511	(20)	48	NI	livida	2000	SPE
1	26.7	1634	0	(13)	49	NI	livida	2000	SPE
2	24.9	766	342	(22)	45	NI	livida	2000	SPE
2	18.7	1282	1052	(17)	49	NI	livida	2000	SPE
2	20.8	1559	916	(15)	49	NI	livida	2000	SPE
2	24.4	780	451	(22)	45	NI	livida	2000	SPE
1	24.4	476	17	(22)	43	NI	livida	2000	SPE
2	25.7	1148	207	(16)	39	NI	livida	2000	SPE
1	23.7	726	408	(24)	46	NI	livida	2000	SPE
2	24.8	1435	411	(19)	45	NI	livida	2000	SPE
1	23.1	2318	7	(21)	48	NI	livida	2000	SPE
1	24.9	1098	392	(21)	45	NI	livida	2000	SPE
1	25.6	1384	213	(17)	45	NI	livida	2000	SPE
1	23.2	837	756	(24)	46	NI	livida	2000	SPE
2	17.5	1754	1244	(20)	48	NI	livida	2000	SPE
1	20.7	2355	560	(21)	48	NI	livida	2000	SPE
2	19.9	1368	1081	(18)	48	NI	livida	2000	SPE
1	26.5	1500	101	(16)	46	NI	livida	2000	SPE
1	22.8	1547	784	(19)	46	NI	livida	2000	SPE
2	22.8	1929	251	(15)	50	NI	livida	2000	SPE
2	19.4	1862	1258	(20)	48	NI	livida	2000	SPE
2	20.2	2226	768	(19)	48	NI	livida	2000	SPE
2	18.4	1069	966	(22)	47	NI	livida	2000	SPE
2	22.3	1627	728	(14)	49	NI	livida	2000	SPE
2	26.6	1251	12	(17)	45	NI	livida	2000	SPE
2	20.5	1375	726	(17)	49	NI	livida	2000	SPE
2	26.2	1535	131	(16)	48	NI	livida	2000	SPE
2	23.9	1396	477	(20)	46	NI	livida	2000	SPE
1	17.1	1279	1434	(21)	47	NI	livida	2000	SPE
2	26.5	1137	63	(20)	45	NI	livida	2000	SPE
2	23.0	1703	811	(18)	46	NI	livida	2000	SPE
1	23.6	2760	28	(19)	49	NI	livida	2000	SPE
1	21.4	887	656	(23)	47	NI	livida	2000	SPE
2	20.2	1639	1173	(18)	47	NI	livida	2000	SPE
2	25.4	1177	256	(16)	39	NI	livida	2000	SPE
1	23.7	1388	0	(21)	56	NI	livida	2000	SPE
1	25.0	1464	337	(17)	45	NI	livida	2000	SPE
1	26.3	1132	232	(20)	45	NI	livida	2000	SPE
1	23.1	2287	40	(24)	47	NI	livida	2000	SPE
1	26.2	1050	96	(20)	45	NI	livida	2000	SPE
2	24.4	2002	48	(15)	50	NI	livida	2000	SPE
1	24.0	445	82	(23)	43	NI	livida	2000	SPE
2	22.5	1005	355	(24)	47	NI	livida	2000	SPE
1	20.6	1274	1009	(21)	46	NI	livida	2000	SPE
2	25.7	1160	69	(16)	40	NI	livida	2000	SPE
2	24.4	759	421	(22)	45	NI	livida	2000	SPE
2	20.5	1634	748	(17)	49	NI	livida	2000	SPE
2	21.9	1242	707	(21)	46	NI	livida	2000	SPE
2	26.5	1566	74	(16)	48	NI	livida	2000	SPE
2	25.2	1982	144	(14)	49	NI	livida	2000	SPE
2	23.7	2623	131	(19)	49	NI	livida	2000	SPE
1	25.5	809	228	(22)	45	NI	livida	2000	SPE
2	19.8	1309	883	(16)	48	NI	livida	2000	SPE
1	24.2	500	188	(25)	45	NI	livida	2000	SPE
2	25.1	1479	243	(19)	45	NI	livida	2000	SPE
2	24.8	1620	54	(14)	50	NI	livida	2000	SPE
2	18.2	1283	1229	(17)	49	NI	livida	2000	SPE
1	25.7	1279	115	(18)	44	NI	livida	2000	SPE
2	26.3	1194	80	(12)	49	NI	livida	2000	SPE
1	22.9	820	647	(23)	46	NI	livida	2000	SPE
1	25.7	1060	212	(21)	45	NI	livida	2000	SPE
2	19.6	1102	958	(17)	49	NI	livida	2000	SPE
2	21.4	1223	586	(23)	47	NI	livida	2000	SPE
2	22.4	2220	393	(15)	50	NI	livida	2000	SPE
2	20.3	1317	1203	(17)	48	NI	livida	2000	SPE
2	19.1	1327	1154	(18)	49	NI	livida	2000	SPE
1	26.5	1536	84	(16)	48	NI	livida	2000	SPE
2	26.4	1551	88	(15)	48	NI	livida	2000	SPE
1	23.2	2387	22	(23)	48	NI	livida	2000	SPE
1	23.9	544	180	(23)	44	NI	livida	2000	SPE
2	24.2	1831	339	(14)	49	NI	livida	2000	SPE
2	22.9	2276	178	(22)	47	NI	livida	2000	SPE
2	20.7	1612	568	(16)	49	NI	livida	2000	SPE
2	20.8	1768	916	(15)	49	NI	livida	2000	SPE
2	18.2	1075	1452	(24)	46	NI	livida	2000	SPE
2	24.9	1119	331	(20)	45	NI	livida	2000	SPE
1	25.6	1395	200	(18)	45	NI	livida	2000	SPE
2	23.0	1950	187	(15)	50	NI	livida	2000	SPE
1	24.4	1745	59	(14)	50	NI	livida	2000	SPE
1	26.7	1488	96	(16)	46	NI	livida	2000	SPE
1	21.7	781	844	(23)	46	NI	livida	2000	SPE
2	22.6	1971	223	(24)	47	NI	livida	2000	SPE
2	22.8	1272	577	(21)	46	NI	livida	2000	SPE
2	15.2	1424	1828	(20)	48	NI	livida	2000	SPE
1	26.2	1191	35	(17)	44	NI	livida	2000	SPE
2	21.6	1613	990	(18)	45	NI	livida	2000	SPE
1	24.0	535	288	(24)	44	NI	livida	2000	SPE
2	22.7	2229	100	(24)	47	NI	livida	2000	SPE
2	21.6	1322	1045	(18)	48	NI	livida	2000	SPE
2	18.5	1384	1078	(21)	47	NI	livida	2000	SPE
1	24.4	548	226	(24)	44	NI	livida	2000	SPE
2	26.3	1892	0	(14)	48	NI	livida	2000	SPE
2	18.3	1341	1295	(19)	48	NI	livida	2000	SPE
2	24.6	1315	371	(21)	46	NI	livida	2000	SPE
2	23.6	2894	38	(19)	49	NI	livida	2000	SPE
1	20.2	1378	981	(20)	46	NI	livida	2000	SPE
2	22.7	2352	315	(15)	50	NI	livida	2000	SPE
2	23.4	1453	588	(20)	46	NI	livida	2000	SPE
2	21.5	1710	953	(18)	46	NI	livida	2000	SPE
2	25.4	1647	154	(15)	48	NI	livida	2000	SPE
1	20.2	1035	1239	(22)	47	NI	livida	2000	SPE
2	19.9	1792	864	(19)	48	NI	livida	2000	SPE
1	22.1	1498	825	(20)	46	NI	livida	2000	SPE
2	21.6	2000	464	(22)	47	NI	livida	2000	SPE
1	26.0	1282	87	(17)	44	NI	livida	2000	SPE
2	26.3	1280	42	(17)	45	NI	livida	2000	SPE
1	16.6	1273	1776	(21)	47	NI	livida	2000	SPE
2	24.5	758	394	(22)	45	NI	livida	2000	SPE
2	23.0	2380	27	(24)	47	NI	livida	2000	SPE
2	25.4	1535	257	(18)	45	NI	livida	2000	SPE
2	21.5	1189	773	(18)	48	NI	livida	2000	SPE
2	24.9	1574	388	(18)	45	NI	livida	2000	SPE
2	18.9	1329	1248	(19)	47	NI	livida	2000	SPE
1	18.1	1642	1448	(19)	47	NI	livida	2000	SPE
2	23.7	2007	323	(15)	50	NI	livida	2000	SPE
2	21.4	1074	583	(23)	47	NI	livida	2000	SPE
2	19.7	1420	1188	(19)	47	NI	livida	2000	SPE
2	26.6	1538	82	(16)	48	NI	livida	2000	SPE
1	21.8	759	823	(23)	45	NI	livida	2000	SPE
2	23.7	1810	830	(18)	47	NI	livida	2000	SPE
2	24.9	1335	405	(21)	46	NI	livida	2000	SPE
1	19.6	1540	1287	(20)	47	NI	livida	2000	SPE
2	19.5	1311	1269	(17)	48	NI	livida	2000	SPE
2	19.5	1431	823	(17)	49	NI	livida	2000	SPE
2	24.4	1482	288	(16)	49	NI	livida	2000	SPE
2	26.4	1838	13	(14)	48	NI	livida	2000	SPE
2	19.9	951	1176	(22)	47	NI	livida	2000	SPE
2	18.8	1314	1082	(17)	49	NI	livida	2000	SPE
2	22.1	2193	638	(18)	49	NI	livida	2000	SPE
2	26.4	1534	83	(16)	48	NI	livida	2000	SPE
2	25.5	1540	298	(18)	45	NI	livida	2000	SPE
1	26.8	1475	58	(16)	46	NI	livida	2000	SPE
2	24.0	2946	23	(19)	49	NI	livida	2000	SPE
2	21.6	1733	536	(14)	50	NI	livida	2000	SPE
2	25.9	1170	98	(16)	39	NI	livida	2000	SPE
2	25.0	1693	222	(15)	48	NI	livida	2000	SPE
1	26.5	1119	78	(20)	45	NI	livida	2000	SPE
1	21.6	2471	561	(19)	48	NI	livida	2000	SPE
2	24.1	1137	532	(21)	45	NI	livida	2000	SPE
2	22.2	797	675	(22)	46	NI	livida	2000	SPE
1	25.6	1208	42	(17)	39	NI	livida	2000	SPE
1	25.4	1083	252	(21)	45	NI	livida	2000	SPE
2	24.6	1362	304	(16)	48	NI	livida	2000	SPE
1	25.7	1127	22	(18)	44	NI	livida	2000	SPE
2	20.6	1703	961	(18)	49	NI	livida	2000	SPE
1	20.9	854	970	(24)	46	NI	livida	2000	SPE
2	23.2	1120	683	(21)	45	NI	livida	2000	SPE
2	16.6	1416	1454	(19)	48	NI	livida	2000	SPE
2	26.4	1171	90	(19)	45	NI	livida	2000	SPE
2	20.7	1835	565	(23)	47	NI	livida	2000	SPE
1	22.0	2309	316	(22)	48	NI	livida	2000	SPE
2	21.1	1992	739	(18)	49	NI	livida	2000	SPE
1	24.1	538	219	(25)	45	NI	livida	2000	SPE
2	19.1	1086	1210	(22)	47	NI	livida	2000	SPE
2	25.8	1163	92	(16)	39	NI	livida	2000	SPE
1	25.7	1193	33	(18)	44	NI	livida	2000	SPE
1	22.5	1466	852	(19)	46	NI	livida	2000	SPE
2	18.2	1450	1455	(18)	47	NI	livida	2000	SPE
2	22.5	1365	619	(17)	48	NI	livida	2000	SPE
1	21.5	785	841	(23)	45	NI	livida	2000	SPE
2	23.7	1591	664	(16)	48	NI	livida	2000	SPE
2	23.6	1793	671	(18)	47	NI	livida	2000	SPE
1	25.8	1149	2	(16)	40	NI	livida	2000	SPE
1	23.2	2550	11	(22)	48	NI	livida	2000	SPE
2	18.7	1353	1257	(19)	48	NI	livida	2000	SPE
2	22.8	909	282	(24)	46	NI	livida	2000	SPE
2	20.5	1515	1146	(19)	47	NI	livida	2000	SPE
2	21.3	1242	864	(18)	48	NI	livida	2000	SPE
1	24.4	749	329	(23)	45	NI	livida	2000	SPE
1	26.3	1145	5	(17)	44	NI	livida	2000	SPE
2	26.1	1581	75	(15)	48	NI	livida	2000	SPE
2	26.6	1325	6	(12)	49	NI	livida	2000	SPE
2	26.5	1547	74	(15)	48	NI	livida	2000	SPE
2	18.7	1517	1378	(19)	47	NI	livida	2000	SPE
1	25.2	1162	305	(16)	39	NI	livida	2000	SPE
2	20.8	1621	1051	(19)	47	NI	livida	2000	SPE
1	22.2	832	1246	(24)	46	NI	livida	2000	SPE
2	25.6	1143	266	(21)	45	NI	livida	2000	SPE
2	23.0	1704	824	(18)	46	NI	livida	2000	SPE
1	23.0	2455	307	(20)	48	NI	livida	2000	SPE
1	21.6	1551	910	(18)	47	NI	livida	2000	SPE
2	23.2	1460	610	(20)	46	NI	livida	2000	SPE
2	25.7	1761	373	(17)	47	NI	livida	2000	SPE
1	24.1	529	265	(25)	45	NI	livida	2000	SPE
1	26.4	1724	291	(17)	47	NI	livida	2000	SPE
1	24.9	1432	238	(17)	45	NI	livida	2000	SPE
1	23.1	776	653	(23)	45	NI	livida	2000	SPE
2	20.2	1101	814	(17)	49	NI	livida	2000	SPE
2	21.3	1682	636	(17)	49	NI	livida	2000	SPE
2	22.9	1712	315	(14)	48	NI	livida	2000	SPE
2	18.4	1198	1220	(21)	47	NI	livida	2000	SPE
2	26.7	1606	112	(16)	47	NI	livida	2000	SPE
2	23.6	2873	21	(19)	49	NI	livida	2000	SPE
1	21.6	1121	685	(21)	46	NI	livida	2000	SPE
2	22.2	1705	911	(18)	47	NI	livida	2000	SPE
2	21.1	1889	781	(15)	50	NI	livida	2000	SPE
2	16.4	1411	1512	(19)	48	NI	livida	2000	SPE
2	25.6	1225	343	(20)	45	NI	livida	2000	SPE
2	20.9	1131	758	(18)	48	NI	livida	2000	SPE
1	24.3	1505	510	(13)	49	NI	livida	2000	SPE
1	25.9	852	82	(20)	45	NI	livida	2000	SPE
2	20.7	1156	833	(18)	48	NI	livida	2000	SPE
1	26.7	1490	83	(16)	46	NI	livida	2000	SPE
2	21.0	1657	883	(18)	47	NI	livida	2000	SPE
2	26.5	1249	35	(17)	45	NI	livida	2000	SPE
1	23.1	816	656	(24)	46	NI	livida	2000	SPE
1	23.3	2396	0	(23)	48	NI	livida	2000	SPE
1	17.9	1331	1395	(19)	48	NI	livida	2000	SPE
2	24.9	1254	309	(12)	49	NI	livida	2000	SPE
2	21.1	1704	1035	(18)	46	NI	livida	2000	SPE
2	20.3	1500	828	(16)	49	NI	livida	2000	SPE
2	25.5	1157	149	(16)	40	NI	livida	2000	SPE
2	18.3	1859	1067	(21)	48	NI	livida	2000	SPE
2	19.4	1406	1147	(19)	48	NI	livida	2000	SPE
2	25.8	1160	160	(16)	39	NI	livida	2000	SPE
2	19.2	1729	984	(19)	48	NI	livida	2000	SPE
1	22.6	806	698	(23)	46	NI	livida	2000	SPE
2	20.1	1329	1157	(16)	48	NI	livida	2000	SPE
1	25.4	783	44	(21)	44	NI	livida	2000	SPE
1	22.5	1495	965	(19)	46	NI	livida	2000	SPE
2	22.8	1392	360	(16)	49	NI	livida	2000	SPE
1	25.4	1200	57	(17)	39	NI	livida	2000	SPE
2	20.4	1777	985	(15)	49	NI	livida	2000	SPE
1	20.3	921	982	(22)	47	NI	livida	2000	SPE
2	26.2	1107	35	(19)	45	NI	livida	2000	SPE
1	25.5	1429	217	(18)	45	NI	livida	2000	SPE
1	24.5	1430	335	(17)	45	NI	livida	2000	SPE
2	19.9	1546	889	(18)	48	NI	livida	2000	SPE
2	22.4	2495	424	(15)	50	NI	livida	2000	SPE
2	25.2	1492	353	(21)	46	NI	livida	2000	SPE
2	22.3	1668	855	(19)	46	NI	livida	2000	SPE
2	23.5	1747	482	(15)	49	NI	livida	2000	SPE
2	18.9	1275	1061	(22)	47	NI	livida	2000	SPE
2	23.1	1400	534	(17)	48	NI	livida	2000	SPE
1	26.0	1179	29	(17)	44	NI	livida	2000	SPE
1	26.5	1237	7	(16)	45	NI	livida	2000	SPE
1	16.9	1514	1371	(21)	47	NI	livida	2000	SPE
2	22.0	2175	743	(15)	50	NI	livida	2000	SPE
1	26.8	1420	30	(16)	46	NI	livida	2000	SPE
1	18.5	1350	1338	(18)	48	NI	livida	2000	SPE
2	23.1	1439	644	(17)	48	NI	livida	2000	SPE
2	24.8	1690	32	(14)	50	NI	livida	2000	SPE
2	23.7	2639	106	(19)	49	NI	livida	2000	SPE
1	23.6	535	151	(25)	46	NI	livida	2000	SPE
3	23.9	3000	63	(18)	49	NI	livida	2000	SPE
1	19.7	1534	1175	(20)	47	NI	livida	2000	SPE
2	25.5	1670	226	(15)	48	NI	livida	2000	SPE
3	23.2	2570	175	(18)	49	NI	livida	2000	SPE
1	25.4	1362	104	(18)	45	NI	livida	2000	SPE
2	26.7	1312	140	(20)	45	NI	livida	2000	SPE
2	25.4	811	265	(22)	45	NI	livida	2000	SPE
2	26.7	1673	14	(15)	48	NI	livida	2000	SPE
1	16.6	1435	1614	(20)	47	NI	livida	2000	SPE
1	23.7	1448	347	(13)	50	NI	livida	2000	SPE
2	23.9	3255	9	(15)	50	NI	livida	2000	SPE
2	26.0	1531	192	(16)	46	NI	livida	2000	SPE
1	20.6	1519	1072	(19)	47	NI	livida	2000	SPE
2	20.3	1512	793	(16)	49	NI	livida	2000	SPE
3	23.0	2361	276	(18)	49	NI	livida	2000	SPE
2	19.0	1371	1244	(18)	49	NI	livida	2000	SPE
2	22.4	1593	894	(19)	46	NI	livida	2000	SPE
2	20.0	1146	896	(23)	47	NI	livida	2000	SPE
1	25.5	1187	30	(17)	39	NI	livida	2000	SPE
1	24.0	468	106	(23)	43	NI	livida	2000	SPE
2	25.5	1177	225	(20)	45	NI	livida	2000	SPE
2	17.3	1172	1328	(22)	47	NI	livida	2000	SPE
2	21.6	2453	493	(21)	48	NI	livida	2000	SPE
1	25.3	1406	145	(17)	45	NI	livida	2000	SPE
2	22.4	2085	255	(22)	47	NI	livida	2000	SPE
2	25.5	1384	242	(19)	45	NI	livida	2000	SPE
2	21.1	1109	635	(23)	47	NI	livida	2000	SPE
2	26.5	1559	58	(15)	48	NI	livida	2000	SPE
2	21.8	1697	833	(18)	47	NI	livida	2000	SPE
2	19.0	1336	1170	(18)	48	NI	livida	2000	SPE
1	24.4	576	240	(24)	45	NI	livida	2000	SPE
2	23.0	2375	196	(18)	49	NI	livida	2000	SPE
1	22.9	1455	752	(20)	46	NI	livida	2000	SPE
2	24.3	1812	582	(18)	47	NI	livida	2000	SPE
2	20.1	1239	1054	(18)	48	NI	livida	2000	SPE
2	24.6	1297	428	(19)	45	NI	livida	2000	SPE
1	24.3	489	78	(23)	43	NI	livida	2000	SPE
1	25.8	1401	131	(17)	45	NI	livida	2000	SPE
2	20.1	1696	879	(19)	48	NI	livida	2000	SPE
2	24.9	1437	254	(16)	49	NI	livida	2000	SPE
1	25.9	1135	6	(16)	40	NI	livida	2000	SPE
1	24.3	2439	46	(16)	50	NI	livida	2000	SPE
2	21.6	1287	808	(21)	46	NI	livida	2000	SPE
2	21.6	1658	1128	(18)	47	NI	livida	2000	SPE
2	20.1	1613	750	(17)	49	NI	livida	2000	SPE
1	19.3	1492	1484	(18)	47	NI	livida	2000	SPE
1	22.5	2412	161	(22)	48	NI	livida	2000	SPE
2	23.8	2866	11	(19)	49	NI	livida	2000	SPE
1	22.0	1465	936	(19)	46	NI	livida	2000	SPE
2	24.6	1398	645	(19)	45	NI	livida	2000	SPE
1	19.9	1375	1031	(18)	48	NI	livida	2000	SPE
2	19.5	1393	1028	(18)	49	NI	livida	2000	SPE
2	26.9	1540	70	(16)	47	NI	livida	2000	SPE
1	23.1	2388	97	(23)	47	NI	livida	2000	SPE
1	26.6	1553	22	(16)	48	NI	livida	2000	SPE
1	24.3	638	351	(24)	44	NI	livida	2000	SPE
2	19.0	1680	1496	(15)	49	NI	livida	2000	SPE
1	26.9	1449	25	(16)	46	NI	livida	2000	SPE
1	26.0	866	73	(20)	45	NI	livida	2000	SPE
1	23.3	2369	2	(23)	48	NI	livida	2000	SPE
1	25.9	1356	110	(18)	45	NI	livida	2000	SPE
2	19.4	1168	895	(21)	47	NI	livida	2000	SPE
2	18.9	1409	1037	(22)	47	NI	livida	2000	SPE
2	19.8	1074	978	(17)	49	NI	livida	2000	SPE
1	22.6	2561	252	(20)	48	NI	livida	2000	SPE
1	25.4	1394	267	(17)	45	NI	livida	2000	SPE
1	22.4	2362	269	(21)	48	NI	livida	2000	SPE
1	23.1	573	355	(23)	44	NI	livida	2000	SPE
2	25.6	1156	98	(16)	40	NI	livida	2000	SPE
2	17.6	1580	1473	(19)	48	NI	livida	2000	SPE
2	26.0	2001	50	(14)	48	NI	livida	2000	SPE
1	20.7	1487	971	(20)	47	NI	livida	2000	SPE
2	24.2	1901	86	(15)	50	NI	livida	2000	SPE
2	20.8	1775	541	(23)	47	NI	livida	2000	SPE
2	22.4	2579	197	(15)	50	NI	livida	2000	SPE
2	23.7	2919	34	(19)	49	NI	livida	2000	SPE
2	24.4	762	416	(22)	45	NI	livida	2000	SPE
2	15.3	1460	1780	(14)	49	NI	livida	2000	SPE
1	22.9	2651	194	(17)	49	NI	livida	2000	SPE
1	22.9	779	669	(23)	46	NI	livida	2000	SPE
1	25.3	754	2	(20)	44	NI	livida	2000	SPE
1	23.8	3289	33	(17)	50	NI	livida	2000	SPE
1	24.0	583	356	(24)	44	NI	livida	2000	SPE
2	20.0	1570	1278	(19)	47	NI	livida	2000	SPE
1	23.2	749	620	(22)	45	NI	livida	2000	SPE
2	15.8	1410	1740	(20)	48	NI	livida	2000	SPE
1	24.2	547	113	(22)	44	NI	livida	2000	SPE
2	19.6	1352	744	(16)	49	NI	livida	2000	SPE
2	18.7	1615	1045	(19)	48	NI	livida	2000	SPE
1	15.9	1402	1478	(20)	47	NI	livida	2000	SPE
1	22.9	2271	83	(21)	48	NI	livida	2000	SPE
1	18.6	1457	1062	(20)	47	NI	livida	2000	SPE
2	26.5	1664	337	(18)	46	NI	livida	2000	SPE
2	25.1	1552	62	(14)	50	NI	livida	2000	SPE
2	25.5	1407	282	(19)	45	NI	livida	2000	SPE
2	26.1	1525	55	(13)	49	NI	livida	2000	SPE
2	19.7	1652	994	(18)	49	NI	livida	2000	SPE
1	24.3	1041	467	(21)	45	NI	livida	2000	SPE
2	17.8	1649	1262	(20)	48	NI	livida	2000	SPE
2	21.3	1548	829	(14)	49	NI	livida	2000	SPE
2	20.9	1416	811	(18)	48	NI	livida	2000	SPE
2	18.5	1428	1600	(18)	47	NI	livida	2000	SPE
2	25.5	1904	148	(14)	49	NI	livida	2000	SPE
1	24.0	1076	524	(21)	45	NI	livida	2000	SPE
1	25.7	819	63	(20)	45	NI	livida	2000	SPE
2	15.8	1212	1554	(22)	47	NI	livida	2000	SPE
1	22.0	1657	1059	(18)	46	NI	livida	2000	SPE
1	22.6	762	748	(23)	45	NI	livida	2000	SPE
1	16.9	1464	1394	(20)	47	NI	livida	2000	SPE
2	24.8	1282	418	(19)	45	NI	livida	2000	SPE
2	23.0	2235	150	(24)	47	NI	livida	2000	SPE
2	23.8	1438	470	(16)	48	NI	livida	2000	SPE
1	26.5	1411	97	(16)	46	NI	livida	2000	SPE
2	26.4	1630	118	(15)	48	NI	livida	2000	SPE
2	22.7	1458	740	(18)	48	NI	livida	2000	SPE
1	23.4	1778	789	(18)	47	NI	livida	2000	SPE
2	25.9	1555	319	(18)	46	NI	livida	2000	SPE
2	26.4	1569	157	(17)	46	NI	livida	2000	SPE
1	21.9	2420	301	(21)	48	NI	livida	2000	SPE
1	15.3	1428	1776	(20)	48	NI	livida	2000	SPE
2	23.6	1228	716	(21)	46	NI	livida	2000	SPE
1	25.3	751	15	(21)	44	NI	livida	2000	SPE
2	24.8	1485	434	(17)	45	NI	livida	2000	SPE
1	17.6	1528	1376	(20)	47	NI	livida	2000	SPE
1	26.7	1636	150	(17)	46	NI	livida	2000	SPE
2	22.4	2220	572	(15)	50	NI	livida	2000	SPE
1	25.8	1133	0	(16)	40	NI	livida	2000	SPE
2	21.2	1355	595	(22)	47	NI	livida	2000	SPE
2	24.5	1387	347	(13)	49	NI	livida	2000	SPE
1	22.9	2446	38	(22)	48	NI	livida	2000	SPE
1	25.5	771	196	(22)	44	NI	livida	2000	SPE
2	19.5	1971	906	(15)	50	NI	livida	2000	SPE
2	26.1	1207	109	(20)	45	NI	livida	2000	SPE
1	23.1	738	543	(24)	45	NI	livida	2000	SPE
2	20.3	1449	1067	(18)	47	NI	livida	2000	SPE
2	25.6	1492	247	(18)	45	NI	livida	2000	SPE
2	26.5	1533	71	(15)	48	NI	livida	2000	SPE
2	25.3	1235	221	(19)	45	NI	livida	2000	SPE
2	21.6	1593	529	(17)	49	NI	livida	2000	SPE
2	27.1	1569	77	(17)	46	NI	livida	2000	SPE
2	20.0	1621	966	(16)	49	NI	livida	2000	SPE
2	25.9	1167	104	(16)	39	NI	livida	2000	SPE
2	21.5	1980	766	(16)	49	NI	livida	2000	SPE
1	16.8	1613	1358	(20)	48	NI	livida	2000	SPE
1	14.9	1426	2099	(20)	47	NI	livida	2000	SPE
2	25.0	1551	22	(14)	50	NI	livida	2000	SPE
1	24.4	545	246	(24)	44	NI	livida	2000	SPE
1	23.1	2367	10	(21)	48	NI	livida	2000	SPE
1	24.3	740	372	(23)	45	NI	livida	2000	SPE
2	21.9	999	616	(24)	47	NI	livida	2000	SPE
1	22.0	783	805	(23)	45	NI	livida	2000	SPE
1	25.8	1058	210	(21)	45	NI	livida	2000	SPE
1	25.3	810	213	(22)	45	NI	livida	2000	SPE
1	25.4	785	257	(22)	45	NI	livida	2000	SPE
2	27.0	1592	83	(16)	47	NI	livida	2000	SPE
2	19.9	1395	1007	(18)	48	NI	livida	2000	SPE
2	22.9	1301	750	(21)	46	NI	livida	2000	SPE
1	25.2	1393	240	(17)	45	NI	livida	2000	SPE
1	26.3	1213	24	(17)	44	NI	livida	2000	SPE
1	21.1	990	848	(22)	46	NI	livida	2000	SPE
2	23.6	1210	357	(21)	46	NI	livida	2000	SPE
2	20.1	985	954	(23)	46	NI	livida	2000	SPE
2	19.2	1274	1192	(18)	48	NI	livida	2000	SPE
1	26.8	1450	18	(16)	46	NI	livida	2000	SPE
1	25.4	1538	386	(17)	46	NI	livida	2000	SPE
2	21.9	1978	568	(23)	47	NI	livida	2000	SPE
2	24.1	1624	661	(17)	47	NI	livida	2000	SPE
1	21.0	2376	503	(21)	48	NI	livida	2000	SPE
2	21.1	1755	570	(24)	47	NI	livida	2000	SPE
2	25.1	1713	224	(15)	48	NI	livida	2000	SPE
2	24.9	770	346	(22)	45	NI	livida	2000	SPE
2	22.7	919	385	(24)	47	NI	livida	2000	SPE
2	23.3	1437	561	(20)	46	NI	livida	2000	SPE
2	23.2	1618	767	(19)	46	NI	livida	2000	SPE
2	19.0	1349	1279	(20)	46	NI	livida	2000	SPE
2	24.7	1562	436	(18)	45	NI	livida	2000	SPE
1	17.2	1352	1437	(19)	48	NI	livida	2000	SPE
1	25.3	779	304	(22)	45	NI	livida	2000	SPE
1	17.8	1264	1294	(21)	47	NI	livida	2000	SPE
2	20.8	2266	687	(19)	48	NI	livida	2000	SPE
1	25.3	771	63	(21)	44	NI	livida	2000	SPE
1	26.6	1800	31	(14)	48	NI	livida	2000	SPE
2	24.2	1304	432	(16)	49	NI	livida	2000	SPE
2	19.9	1027	1213	(23)	47	NI	livida	2000	SPE
2	24.3	1396	615	(20)	46	NI	livida	2000	SPE
1	26.2	1145	8	(17)	44	NI	livida	2000	SPE
2	23.7	2740	123	(16)	50	NI	livida	2000	SPE
1	25.0	1396	366	(18)	45	NI	livida	2000	SPE
1	24.9	1469	398	(17)	45	NI	livida	2000	SPE
2	23.7	2883	31	(19)	49	NI	livida	2000	SPE
1	22.0	1656	996	(18)	46	NI	livida	2000	SPE
2	25.5	1346	198	(17)	45	NI	livida	2000	SPE
1	14.0	2029	1739	(12)	43	NI	livida	2000	SPE
2	18.7	1267	1095	(17)	49	NI	livida	2000	SPE
2	26.0	1403	186	(19)	45	NI	livida	2000	SPE
2	24.0	781	437	(22)	45	NI	livida	2000	SPE
2	23.8	2808	34	(19)	49	NI	livida	2000	SPE
1	24.7	1751	5	(14)	50	NI	livida	2000	SPE
1	25.7	1035	220	(21)	45	NI	livida	2000	SPE
2	23.3	2634	205	(16)	50	NI	livida	2000	SPE
2	26.8	1546	82	(16)	47	NI	livida	2000	SPE
2	26.1	1582	118	(15)	48	NI	livida	2000	SPE
2	23.1	2231	315	(15)	50	NI	livida	2000	SPE
2	24.0	1756	445	(14)	49	NI	livida	2000	SPE
2	24.5	1723	657	(17)	47	NI	livida	2000	SPE
1	22.8	2300	189	(23)	47	NI	livida	2000	SPE
2	25.5	1587	152	(15)	48	NI	livida	2000	SPE
2	23.2	2074	173	(15)	50	NI	livida	2000	SPE
1	24.8	783	375	(22)	45	NI	livida	2000	SPE
2	24.4	1519	138	(14)	50	NI	livida	2000	SPE
1	21.7	2184	481	(20)	48	NI	livida	2000	SPE
1	20.0	1046	1254	(21)	46	NI	livida	2000	SPE
2	25.8	1422	231	(21)	46	NI	livida	2000	SPE
1	26.4	1294	44	(16)	45	NI	livida	2000	SPE
2	21.4	2104	611	(19)	48	NI	livida	2000	SPE
2	25.9	1892	22	(14)	48	NI	livida	2000	SPE
2	26.2	1167	214	(20)	45	NI	livida	2000	SPE
1	22.9	1449	467	(16)	48	NI	livida	2000	SPE
2	23.4	1447	649	(17)	48	NI	livida	2000	SPE
1	23.2	2348	20	(21)	48	NI	livida	2000	SPE
2	25.3	1481	204	(18)	45	NI	livida	2000	SPE
1	19.3	1500	1238	(20)	47	NI	livida	2000	SPE
2	24.1	1138	503	(21)	46	NI	livida	2000	SPE
1	23.3	1569	851	(19)	45	NI	livida	2000	SPE
2	25.8	1151	50	(16)	40	NI	livida	2000	SPE
2	23.8	1681	782	(18)	46	NI	livida	2000	SPE
2	16.8	1430	1416	(19)	48	NI	livida	2000	SPE
1	24.4	449	88	(24)	44	NI	livida	2000	SPE
2	21.8	829	920	(22)	46	NI	livida	2000	SPE
2	19.9	1330	915	(18)	49	NI	livida	2000	SPE
2	22.3	1177	640	(21)	46	NI	livida	2000	SPE
2	24.0	1387	491	(19)	45	NI	livida	2000	SPE
1	22.1	2248	408	(17)	49	NI	livida	2000	SPE
2	18.7	1267	1229	(18)	48	NI	livida	2000	SPE
2	22.8	1301	404	(16)	49	NI	livida	2000	SPE
2	19.3	1190	991	(23)	47	NI	livida	2000	SPE
2	21.2	1483	962	(19)	47	NI	livida	2000	SPE
2	22.9	1427	739	(18)	45	NI	livida	2000	SPE
2	22.9	1378	722	(17)	48	NI	livida	2000	SPE
2	25.1	1084	110	(16)	40	NI	livida	2000	SPE
1	24.5	489	34	(22)	43	NI	livida	2000	SPE
2	25.8	1780	101	(14)	48	NI	livida	2000	SPE
2	17.7	1373	1286	(21)	47	NI	livida	2000	SPE
1	26.8	1497	47	(17)	46	NI	livida	2000	SPE
1	22.0	2379	521	(21)	48	NI	livida	2000	SPE
2	18.8	1344	1248	(19)	48	NI	livida	2000	SPE
1	23.0	721	480	(24)	45	NI	livida	2000	SPE
1	22.2	2271	420	(17)	49	NI	livida	2000	SPE
1	22.5	2338	109	(21)	48	NI	livida	2000	SPE
2	23.9	1434	693	(20)	46	NI	livida	2000	SPE
2	23.9	2859	85	(18)	49	NI	livida	2000	SPE
2	18.3	1618	1480	(18)	47	NI	livida	2000	SPE
1	25.9	1010	171	(21)	45	NI	livida	2000	SPE
1	24.2	550	270	(25)	45	NI	livida	2000	SPE
1	25.6	1187	52	(18)	44	NI	livida	2000	SPE
2	20.2	1605	1081	(19)	47	NI	livida	2000	SPE
2	20.3	1328	1135	(16)	48	NI	livida	2000	SPE
1	21.7	1627	884	(19)	46	NI	livida	2000	SPE
2	19.9	1162	937	(24)	47	NI	livida	2000	SPE
2	18.3	1588	1498	(18)	47	NI	livida	2000	SPE
1	25.7	1374	103	(17)	45	NI	livida	2000	SPE
1	23.0	2416	29	(22)	48	NI	livida	2000	SPE
1	26.6	1202	8	(17)	44	NI	livida	2000	SPE
1	22.1	2305	228	(22)	48	NI	livida	2000	SPE
1	24.8	1457	379	(17)	45	NI	livida	2000	SPE
2	24.9	1618	235	(15)	48	NI	livida	2000	SPE
1	24.1	1525	579	(19)	45	NI	livida	2000	SPE
1	22.3	1672	951	(18)	46	NI	livida	2000	SPE
1	22.7	767	651	(23)	45	NI	livida	2000	SPE
2	25.1	1487	346	(16)	48	NI	livida	2000	SPE
1	24.0	1415	616	(20)	46	NI	livida	2000	SPE
1	27.0	1466	15	(17)	47	NI	livida	2000	SPE
2	20.9	1525	764	(16)	49	NI	livida	2000	SPE
2	24.4	1609	266	(15)	49	NI	livida	2000	SPE
2	17.8	1299	1237	(22)	47	NI	livida	2000	SPE
1	26.7	1488	57	(16)	46	NI	livida	2000	SPE
1	26.4	1425	52	(13)	49	NI	livida	2000	SPE
1	19.6	1260	1099	(21)	47	NI	livida	2000	SPE
2	26.1	1179	218	(20)	45	NI	livida	2000	SPE
2	26.5	1552	58	(15)	48	NI	livida	2000	SPE
2	18.9	1358	1105	(16)	49	NI	livida	2000	SPE
1	23.0	590	411	(23)	44	NI	livida	2000	SPE
2	26.0	1166	109	(16)	39	NI	livida	2000	SPE
2	26.6	1523	86	(15)	47	NI	livida	2000	SPE
2	19.8	1299	837	(17)	49	NI	livida	2000	SPE
2	25.9	1203	292	(20)	45	NI	livida	2000	SPE
1	25.0	1419	310	(17)	45	NI	livida	2000	SPE
2	21.5	1246	854	(21)	46	NI	livida	2000	SPE
2	22.9	2415	71	(24)	47	NI	livida	2000	SPE
2	25.6	1528	317	(17)	46	NI	livida	2000	SPE
2	18.9	1331	1152	(18)	48	NI	livida	2000	SPE
1	26.8	1415	12	(16)	46	NI	livida	2000	SPE
2	23.5	1683	746	(18)	46	NI	livida	2000	SPE
2	25.7	1327	158	(17)	45	NI	livida	2000	SPE
2	17.6	1137	1509	(21)	47	NI	livida	2000	SPE
1	21.9	764	908	(23)	45	NI	livida	2000	SPE
1	21.0	1509	976	(20)	46	NI	livida	2000	SPE
1	24.9	1430	249	(17)	45	NI	livida	2000	SPE
2	24.6	1687	111	(14)	50	NI	livida	2000	SPE
2	21.8	907	632	(24)	47	NI	livida	2000	SPE
2	21.2	2220	623	(20)	48	NI	livida	2000	SPE
1	25.2	1339	199	(18)	44	NI	livida	2000	SPE
2	23.0	1854	469	(14)	50	NI	livida	2000	SPE
1	21.2	1152	776	(21)	46	NI	livida	2000	SPE
2	23.0	2109	137	(24)	47	NI	livida	2000	SPE
2	23.2	1418	657	(17)	48	NI	livida	2000	SPE
2	19.0	1797	972	(19)	48	NI	livida	2000	SPE
2	18.5	1472	1112	(22)	47	NI	livida	2000	SPE
2	25.5	1146	228	(16)	39	NI	livida	2000	SPE
2	18.3	1416	1417	(19)	47	NI	livida	2000	SPE
1	26.5	1246	11	(16)	45	NI	livida	2000	SPE
2	21.4	1032	665	(23)	47	NI	livida	2000	SPE
2	20.9	1889	724	(15)	50	NI	livida	2000	SPE
2	21.0	1763	564	(23)	47	NI	livida	2000	SPE
2	24.6	1660	460	(17)	47	NI	livida	2000	SPE
2	19.8	1672	908	(19)	48	NI	livida	2000	SPE
1	21.6	2212	390	(20)	48	NI	livida	2000	SPE
2	27.0	1271	64	(20)	45	NI	livida	2000	SPE
2	19.8	1604	913	(19)	48	NI	livida	2000	SPE
2	18.2	1269	1314	(18)	48	NI	livida	2000	SPE
2	22.2	1343	804	(20)	46	NI	livida	2000	SPE
2	25.6	1223	118	(19)	45	NI	livida	2000	SPE
2	19.5	1397	1225	(19)	47	NI	livida	2000	SPE
2	21.8	1431	912	(19)	46	NI	livida	2000	SPE
2	23.0	1395	661	(17)	48	NI	livida	2000	SPE
2	25.3	1407	313	(19)	45	NI	livida	2000	SPE
2	25.9	1165	90	(16)	39	NI	livida	2000	SPE
1	24.2	425	58	(23)	44	NI	livida	2000	SPE
2	20.2	2071	788	(20)	48	NI	livida	2000	SPE
1	20.3	1384	1092	(20)	46	NI	livida	2000	SPE
2	25.5	1244	150	(19)	45	NI	livida	2000	SPE
1	22.8	2624	185	(19)	49	NI	livida	2000	SPE
1	25.3	772	0	(20)	44	NI	livida	2000	SPE
2	20.2	1365	1194	(13)	49	NI	livida	2000	SPE
1	24.4	494	148	(24)	44	NI	livida	2000	SPE
2	23.4	3008	7	(15)	50	NI	livida	2000	SPE
2	21.0	2269	607	(20)	48	NI	livida	2000	SPE
2	24.9	1273	350	(19)	45	NI	livida	2000	SPE
1	23.3	1481	714	(19)	46	NI	livida	2000	SPE
1	24.4	444	0	(23)	43	NI	livida	2000	SPE
2	22.0	1277	588	(25)	47	NI	livida	2000	SPE
1	25.2	1136	273	(15)	39	NI	livida	2000	SPE
1	23.9	454	72	(25)	44	NI	livida	2000	SPE
2	23.2	1647	441	(14)	50	NI	livida	2000	SPE
2	19.0	1395	1067	(14)	48	NI	livida	2000	SPE
2	25.8	1056	172	(20)	45	NI	livida	2000	SPE
2	22.0	2144	446	(15)	50	NI	livida	2000	SPE
2	26.8	1601	168	(17)	46	NI	livida	2000	SPE
2	20.9	1681	746	(16)	49	NI	livida	2000	SPE
2	24.2	1429	596	(20)	46	NI	livida	2000	SPE
2	18.5	1569	1063	(21)	47	NI	livida	2000	SPE
2	20.5	1323	643	(23)	47	NI	livida	2000	SPE
2	24.3	1417	385	(16)	48	NI	livida	2000	SPE
2	20.8	1501	811	(16)	49	NI	livida	2000	SPE
1	25.4	1228	150	(18)	44	NI	livida	2000	SPE
1	24.3	546	238	(24)	44	NI	livida	2000	SPE
2	22.2	1665	964	(18)	46	NI	livida	2000	SPE
2	16.0	1410	1607	(19)	48	NI	livida	2000	SPE
1	24.5	1709	135	(14)	50	NI	livida	2000	SPE
1	22.5	2340	172	(22)	48	NI	livida	2000	SPE
1	23.1	783	629	(23)	46	NI	livida	2000	SPE
1	26.6	1195	0	(17)	44	NI	livida	2000	SPE
1	23.3	773	592	(24)	45	NI	livida	2000	SPE
1	19.8	987	943	(23)	47	NI	livida	2000	SPE
2	25.3	1506	267	(16)	48	NI	livida	2000	SPE
2	26.5	1557	97	(16)	48	NI	livida	2000	SPE
2	24.8	1226	438	(21)	45	NI	livida	2000	SPE
2	26.4	1556	63	(16)	48	NI	livida	2000	SPE
2	23.1	1634	770	(18)	46	NI	livida	2000	SPE
1	25.9	1272	75	(18)	44	NI	livida	2000	SPE
2	22.1	1398	910	(19)	46	NI	livida	2000	SPE
1	24.5	497	160	(24)	44	NI	livida	2000	SPE
1	23.4	777	614	(22)	45	NI	livida	2000	SPE
1	26.2	1303	48	(17)	45	NI	livida	2000	SPE
2	19.7	1331	1098	(18)	48	NI	livida	2000	SPE
2	21.3	809	956	(22)	46	NI	livida	2000	SPE
2	21.0	1726	655	(14)	50	NI	livida	2000	SPE
2	19.0	1499	1111	(18)	49	NI	livida	2000	SPE
1	21.3	785	924	(23)	46	NI	livida	2000	SPE
2	16.1	1499	1604	(19)	47	NI	livida	2000	SPE
2	24.7	1697	528	(17)	47	NI	livida	2000	SPE
2	25.6	1769	447	(17)	47	NI	livida	2000	SPE
2	20.2	1516	775	(17)	49	NI	livida	2000	SPE
2	18.4	1739	1523	(19)	47	NI	livida	2000	SPE
2	25.5	1145	204	(16)	39	NI	livida	2000	SPE
2	16.3	1384	1521	(19)	48	NI	livida	2000	SPE
2	25.3	1235	311	(12)	49	NI	livida	2000	SPE
2	21.9	1905	499	(15)	50	NI	livida	2000	SPE
2	26.6	1541	12	(15)	47	NI	livida	2000	SPE
2	22.8	1378	696	(17)	48	NI	livida	2000	SPE
1	24.8	1420	423	(20)	46	NI	livida	2000	SPE
1	22.7	1583	832	(19)	46	NI	livida	2000	SPE
2	23.9	2923	83	(18)	49	NI	livida	2000	SPE
2	21.7	1811	472	(17)	49	NI	livida	2000	SPE
2	19.0	1448	1067	(18)	48	NI	livida	2000	SPE
2	19.2	1381	1001	(24)	47	NI	livida	2000	SPE
2	24.1	2755	20	(16)	50	NI	livida	2000	SPE
2	26.1	1417	198	(19)	45	NI	livida	2000	SPE
2	24.9	1294	398	(20)	45	NI	livida	2000	SPE
2	24.5	1585	509	(18)	45	NI	livida	2000	SPE
1	25.3	1595	146	(13)	49	NI	livida	2000	SPE
1	26.4	1254	49	(16)	45	NI	livida	2000	SPE
1	26.6	1730	0	(14)	48	NI	livida	2000	SPE
2	16.8	1363	1420	(19)	48	NI	livida	2000	SPE
2	26.0	1217	282	(20)	45	NI	livida	2000	SPE
2	22.3	1708	876	(18)	47	NI	livida	2000	SPE
1	24.2	1061	550	(21)	45	NI	livida	2000	SPE
2	22.7	2146	302	(22)	47	NI	livida	2000	SPE
1	20.2	1391	983	(20)	46	NI	livida	2000	SPE
2	19.7	1317	1090	(18)	48	NI	livida	2000	SPE
2	20.0	1642	1008	(16)	49	NI	livida	2000	SPE
1	23.9	465	163	(25)	44	NI	livida	2000	SPE
2	22.5	1705	933	(18)	47	NI	livida	2000	SPE
2	18.1	1341	1296	(19)	48	NI	livida	2000	SPE
2	21.9	1982	434	(23)	47	NI	livida	2000	SPE
2	26.4	1189	33	(20)	45	NI	livida	2000	SPE
1	25.7	796	208	(22)	45	NI	livida	2000	SPE
1	24.8	1443	306	(17)	45	NI	livida	2000	SPE
2	24.1	1342	452	(19)	45	NI	livida	2000	SPE
1	25.3	1182	106	(17)	39	NI	livida	2000	SPE
1	26.6	1117	29	(12)	49	NI	livida	2000	SPE
2	25.1	1521	70	(14)	50	NI	livida	2000	SPE
2	23.6	2724	197	(18)	49	NI	livida	2000	SPE
1	21.8	1220	823	(21)	46	NI	livida	2000	SPE
1	24.2	487	162	(25)	44	NI	livida	2000	SPE
1	24.6	546	182	(24)	45	NI	livida	2000	SPE
2	20.6	1589	618	(24)	47	NI	livida	2000	SPE
2	22.6	2493	220	(20)	48	NI	livida	2000	SPE
1	21.6	1246	753	(21)	46	NI	livida	2000	SPE
1	22.4	1661	909	(18)	46	NI	livida	2000	SPE
1	21.9	2303	271	(22)	48	NI	livida	2000	SPE
1	26.1	1238	57	(17)	44	NI	livida	2000	SPE
2	22.5	1973	419	(22)	47	NI	livida	2000	SPE
2	19.7	1324	885	(22)	47	NI	livida	2000	SPE
2	26.6	1352	94	(19)	45	NI	livida	2000	SPE
2	22.9	2231	483	(18)	49	NI	livida	2000	SPE
1	25.1	1508	407	(17)	46	NI	livida	2000	SPE
1	23.1	2866	141	(17)	50	NI	livida	2000	SPE
1	24.6	1881	14	(14)	50	NI	livida	2000	SPE
1	22.0	2463	300	(21)	48	NI	livida	2000	SPE
2	25.3	1499	253	(16)	48	NI	livida	2000	SPE
1	21.2	787	922	(23)	46	NI	livida	2000	SPE
1	20.3	972	939	(23)	46	NI	livida	2000	SPE
2	25.6	1473	185	(18)	45	NI	livida	2000	SPE
2	25.5	1502	240	(18)	45	NI	livida	2000	SPE
2	19.5	1441	889	(16)	49	NI	livida	2000	SPE
1	25.2	1000	287	(21)	45	NI	livida	2000	SPE
1	25.9	1390	97	(17)	45	NI	livida	2000	SPE
1	21.3	1120	728	(21)	47	NI	livida	2000	SPE
2	26.0	1530	129	(16)	48	NI	livida	2000	SPE
2	26.6	1535	25	(15)	48	NI	livida	2000	SPE
1	20.6	1432	953	(18)	48	NI	livida	2000	SPE
2	21.1	1161	760	(17)	48	NI	livida	2000	SPE
2	20.7	1034	709	(22)	47	NI	livida	2000	SPE
1	24.8	1494	452	(17)	46	NI	livida	2000	SPE
1	23.0	2437	13	(22)	48	NI	livida	2000	SPE
2	22.8	1732	46	(25)	47	NI	livida	2000	SPE
1	24.1	426	98	(24)	44	NI	livida	2000	SPE
1	26.2	1276	63	(17)	45	NI	livida	2000	SPE
2	24.3	1645	680	(18)	46	NI	livida	2000	SPE
1	17.0	1583	1337	(21)	47	NI	livida	2000	SPE
1	23.5	495	111	(25)	46	NI	livida	2000	SPE
2	23.8	1315	489	(21)	46	NI	livida	2000	SPE
1	23.7	753	503	(23)	45	NI	livida	2000	SPE
2	23.7	2748	137	(18)	49	NI	livida	2000	SPE
1	23.4	776	556	(24)	45	NI	livida	2000	SPE
2	22.7	1662	645	(15)	49	NI	livida	2000	SPE
1	23.5	536	157	(25)	46	NI	livida	2000	SPE
1	22.2	1584	1017	(19)	46	NI	livida	2000	SPE
1	25.0	561	98	(24)	44	NI	livida	2000	SPE
2	20.6	1536	1073	(15)	49	NI	livida	2000	SPE
1	16.9	1362	1494	(19)	48	NI	livida	2000	SPE
2	25.6	1516	231	(16)	48	NI	livida	2000	SPE
2	17.5	1720	1193	(20)	48	NI	livida	2000	SPE
1	26.3	1390	209	(12)	49	NI	livida	2000	SPE
1	24.1	440	154	(24)	44	NI	livida	2000	SPE
2	25.5	1131	130	(16)	40	NI	livida	2000	SPE
2	25.0	1469	367	(17)	45	NI	livida	2000	SPE
2	20.4	1291	923	(18)	48	NI	livida	2000	SPE
2	23.5	1591	723	(18)	45	NI	livida	2000	SPE
2	19.0	1321	1020	(22)	47	NI	livida	2000	SPE
1	14.9	1420	1603	(20)	47	NI	livida	2000	SPE
1	25.4	1209	67	(17)	39	NI	livida	2000	SPE
2	23.6	2738	217	(19)	49	NI	livida	2000	SPE
2	17.1	1375	1553	(19)	47	NI	livida	2000	SPE
2	25.4	1955	289	(14)	48	NI	livida	2000	SPE
1	26.7	1440	5	(12)	49	NI	livida	2000	SPE
2	20.8	1666	758	(17)	49	NI	livida	2000	SPE
2	22.6	1722	858	(18)	47	NI	livida	2000	SPE
2	22.7	1370	653	(17)	48	NI	livida	2000	SPE
2	21.4	2230	673	(15)	50	NI	livida	2000	SPE
2	20.0	1109	812	(21)	47	NI	livida	2000	SPE
2	16.5	1589	1517	(20)	48	NI	livida	2000	SPE
1	24.0	559	326	(24)	44	NI	livida	2000	SPE
1	25.7	1347	142	(18)	45	NI	livida	2000	SPE
2	22.4	1552	932	(17)	47	NI	livida	2000	SPE
2	19.5	2210	886	(19)	49	NI	livida	2000	SPE
2	24.6	1211	421	(21)	46	NI	livida	2000	SPE
2	25.1	1091	130	(16)	40	NI	livida	2000	SPE
1	25.3	1203	43	(17)	39	NI	livida	2000	SPE
2	21.3	1576	990	(18)	47	NI	livida	2000	SPE
2	25.8	1618	149	(15)	48	NI	livida	2000	SPE
1	24.8	1292	344	(13)	45	NI	livida	2000	SPE
1	25.1	1435	281	(17)	45	NI	livida	2000	SPE
2	21.0	2209	569	(20)	48	NI	livida	2000	SPE
1	23.9	585	299	(25)	45	NI	livida	2000	SPE
2	24.2	1682	670	(18)	46	NI	livida	2000	SPE
1	22.2	2457	408	(17)	50	NI	livida	2000	SPE
2	18.3	1352	1386	(19)	47	NI	livida	2000	SPE
1	21.7	2230	424	(22)	48	NI	livida	2000	SPE
2	26.7	1129	41	(20)	45	NI	livida	2000	SPE
2	26.4	1584	132	(17)	46	NI	livida	2000	SPE
2	20.8	1559	859	(14)	49	NI	livida	2000	SPE
1	26.3	1817	39	(14)	48	NI	livida	2000	SPE
2	21.7	1678	978	(19)	46	NI	livida	2000	SPE
2	25.6	1111	94	(16)	40	NI	livida	2000	SPE
1	24.3	771	471	(22)	45	NI	livida	2000	SPE
1	25.7	1259	59	(13)	45	NI	livida	2000	SPE
2	26.2	1548	112	(16)	48	NI	livida	2000	SPE
1	16.9	1296	1564	(21)	47	NI	livida	2000	SPE
2	26.6	1547	94	(16)	48	NI	livida	2000	SPE
1	22.8	838	677	(24)	46	NI	livida	2000	SPE
3	22.9	2368	361	(18)	49	NI	livida	2000	SPE
1	22.8	1574	797	(19)	46	NI	livida	2000	SPE
2	19.7	1660	739	(23)	47	NI	livida	2000	SPE
2	26.4	1212	202	(20)	45	NI	livida	2000	SPE
2	18.6	1484	1459	(14)	49	NI	livida	2000	SPE
2	21.0	1484	275	(25)	47	NI	livida	2000	SPE
1	23.9	535	227	(25)	46	NI	livida	2000	SPE
1	24.7	1875	8	(14)	50	NI	livida	2000	SPE
2	21.9	1346	800	(16)	49	NI	livida	2000	SPE
1	22.3	776	802	(23)	45	NI	livida	2000	SPE
1	25.5	1513	372	(13)	49	NI	livida	2000	SPE
2	26.2	1339	207	(19)	45	NI	livida	2000	SPE
2	25.9	1166	117	(16)	39	NI	livida	2000	SPE
1	24.3	543	237	(24)	44	NI	livida	2000	SPE
2	18.4	1393	1269	(18)	47	NI	livida	2000	SPE
2	26.4	1354	201	(20)	46	NI	livida	2000	SPE
2	24.4	2136	241	(15)	50	NI	livida	2000	SPE
1	23.0	2442	25	(22)	48	NI	livida	2000	SPE
1	23.3	2314	8	(23)	48	NI	livida	2000	SPE
2	24.0	1618	606	(18)	46	NI	livida	2000	SPE
2	20.9	1262	654	(17)	48	NI	livida	2000	SPE
2	24.6	1312	542	(19)	45	NI	livida	2000	SPE
2	21.2	1218	828	(18)	48	NI	livida	2000	SPE
2	21.2	1509	853	(14)	50	NI	livida	2000	SPE
1	17.6	1487	1398	(20)	47	NI	livida	2000	SPE
1	24.6	1784	45	(14)	50	NI	livida	2000	SPE
1	26.1	1133	15	(17)	44	NI	livida	2000	SPE
1	24.0	515	237	(25)	44	NI	livida	2000	SPE
1	23.0	754	683	(23)	45	NI	livida	2000	SPE
1	24.5	1016	410	(21)	45	NI	livida	2000	SPE
2	26.7	1534	60	(15)	47	NI	livida	2000	SPE
2	23.2	1274	556	(21)	46	NI	livida	2000	SPE
1	23.0	1536	832	(19)	46	NI	livida	2000	SPE
1	23.6	2701	50	(19)	49	NI	livida	2000	SPE
2	17.8	1642	1474	(20)	48	NI	livida	2000	SPE
1	23.9	486	95	(25)	45	NI	livida	2000	SPE
2	21.3	1256	586	(23)	47	NI	livida	2000	SPE
2	21.7	1332	587	(17)	48	NI	livida	2000	SPE
1	20.0	927	908	(23)	46	NI	livida	2000	SPE
1	24.4	495	32	(22)	43	NI	livida	2000	SPE
2	25.4	1389	319	(19)	46	NI	livida	2000	SPE
2	23.0	2646	28	(24)	47	NI	livida	2000	SPE
2	24.7	1487	444	(17)	45	NI	livida	2000	SPE
2	23.6	2733	145	(16)	50	NI	livida	2000	SPE
2	20.5	1245	743	(22)	47	NI	livida	2000	SPE
2	26.4	1241	17	(13)	50	NI	livida	2000	SPE
1	25.4	782	41	(20)	44	NI	livida	2000	SPE
1	24.1	511	226	(24)	44	NI	livida	2000	SPE
2	20.6	1542	702	(16)	49	NI	livida	2000	SPE
1	19.2	937	1017	(23)	46	NI	livida	2000	SPE
2	19.8	1787	1186	(18)	49	NI	livida	2000	SPE
2	26.4	1821	30	(14)	48	NI	livida	2000	SPE
1	23.1	825	644	(24)	46	NI	livida	2000	SPE
2	23.5	1744	667	(18)	47	NI	livida	2000	SPE
2	19.3	1534	923	(14)	49	NI	livida	2000	SPE
2	26.6	1529	100	(16)	48	NI	livida	2000	SPE
2	20.0	1083	925	(17)	48	NI	livida	2000	SPE
2	25.4	1138	259	(15)	39	NI	livida	2000	SPE
2	19.8	1013	1433	(22)	47	NI	livida	2000	SPE
2	21.0	1693	1064	(18)	47	NI	livida	2000	SPE
2	26.8	1554	70	(16)	47	NI	livida	2000	SPE
2	19.1	1296	1116	(18)	48	NI	livida	2000	SPE
1	21.9	2360	501	(20)	48	NI	livida	2000	SPE
1	22.1	762	800	(23)	45	NI	livida	2000	SPE
2	21.2	1516	579	(23)	47	NI	livida	2000	SPE
1	23.9	564	288	(25)	45	NI	livida	2000	SPE
1	21.4	789	892	(23)	46	NI	livida	2000	SPE
1	15.4	1461	1677	(20)	48	NI	livida	2000	SPE
1	26.4	1463	89	(16)	46	NI	livida	2000	SPE
2	18.4	1222	1239	(18)	49	NI	livida	2000	SPE
2	20.6	1524	923	(16)	49	NI	livida	2000	SPE
1	22.2	1009	733	(21)	46	NI	livida	2000	SPE
2	25.8	1089	222	(20)	45	NI	livida	2000	SPE
1	22.6	1482	760	(19)	46	NI	livida	2000	SPE
1	25.4	1199	73	(17)	39	NI	livida	2000	SPE
1	16.8	1456	1778	(21)	47	NI	livida	2000	SPE
2	22.6	1724	882	(18)	46	NI	livida	2000	SPE
1	20.2	1457	1263	(17)	47	NI	livida	2000	SPE
2	21.9	2214	507	(15)	50	NI	livida	2000	SPE
2	18.5	1286	1112	(21)	47	NI	livida	2000	SPE
1	22.3	1530	962	(19)	46	NI	livida	2000	SPE
1	26.1	1219	68	(17)	44	NI	livida	2000	SPE
2	24.5	1373	396	(20)	46	NI	livida	2000	SPE
2	26.8	1348	139	(19)	45	NI	livida	2000	SPE
2	23.8	2768	68	(18)	49	NI	livida	2000	SPE
2	18.9	1422	1348	(18)	47	NI	livida	2000	SPE
2	24.0	777	505	(22)	45	NI	livida	2000	SPE
1	26.2	1469	40	(13)	49	NI	livida	2000	SPE
1	22.1	1578	897	(19)	46	NI	livida	2000	SPE
2	21.5	1076	674	(23)	47	NI	livida	2000	SPE
1	26.2	1218	51	(20)	45	NI	livida	2000	SPE
2	23.6	1585	628	(18)	47	NI	livida	2000	SPE
2	21.5	2619	677	(19)	49	NI	livida	2000	SPE
1	24.4	1445	397	(17)	45	NI	livida	2000	SPE
2	20.3	1695	976	(15)	49	NI	livida	2000	SPE
1	26.2	1135	33	(19)	45	NI	livida	2000	SPE
2	24.5	2011	61	(15)	50	NI	livida	2000	SPE
2	24.5	1662	500	(18)	46	NI	livida	2000	SPE
2	16.8	1422	1344	(19)	48	NI	livida	2000	SPE
1	22.9	1091	600	(21)	46	NI	livida	2000	SPE
1	23.5	547	126	(25)	46	NI	livida	2000	SPE
2	25.0	1505	262	(16)	48	NI	livida	2000	SPE
2	23.7	2644	43	(16)	50	NI	livida	2000	SPE
2	15.7	1441	1696	(20)	48	NI	livida	2000	SPE
1	25.8	1450	205	(17)	46	NI	livida	2000	SPE
2	24.4	1314	445	(19)	45	NI	livida	2000	SPE
2	20.6	1760	835	(15)	50	NI	livida	2000	SPE
1	26.1	1743	149	(14)	48	NI	livida	2000	SPE
2	19.6	1662	938	(19)	48	NI	livida	2000	SPE
2	23.9	2926	34	(19)	49	NI	livida	2000	SPE
2	20.0	1115	863	(23)	47	NI	livida	2000	SPE
1	24.0	502	122	(23)	44	NI	livida	2000	SPE
2	20.7	1084	861	(23)	47	NI	livida	2000	SPE
2	22.2	1746	830	(22)	47	NI	livida	2000	SPE
1	25.7	1149	27	(18)	44	NI	livida	2000	SPE
1	21.9	2334	418	(17)	50	NI	livida	2000	SPE
1	24.1	460	109	(25)	45	NI	livida	2000	SPE
2	23.2	1577	719	(18)	47	NI	livida	2000	SPE
1	24.1	530	287	(25)	45	NI	livida	2000	SPE
1	23.4	1444	744	(20)	46	NI	livida	2000	SPE
2	24.7	1733	218	(15)	48	NI	livida	2000	SPE
1	26.7	1495	117	(17)	47	NI	livida	2000	SPE
2	19.1	1410	1009	(24)	47	NI	livida	2000	SPE
2	16.0	1453	1585	(19)	48	NI	livida	2000	SPE
2	22.4	1545	710	(14)	50	NI	livida	2000	SPE
2	18.0	1477	1254	(21)	47	NI	livida	2000	SPE
1	23.1	836	618	(24)	46	NI	livida	2000	SPE
2	19.2	1767	922	(15)	50	NI	livida	2000	SPE
2	22.0	1511	673	(14)	50	NI	livida	2000	SPE
2	24.8	1587	556	(16)	48	NI	livida	2000	SPE
1	23.1	552	169	(25)	46	NI	livida	2000	SPE
1	24.7	777	420	(22)	45	NI	livida	2000	SPE
2	25.9	1587	108	(15)	48	NI	livida	2000	SPE
1	23.2	2701	136	(19)	49	NI	livida	2000	SPE
1	26.0	1374	133	(16)	45	NI	livida	2000	SPE
2	18.6	1040	1258	(23)	46	NI	livida	2000	SPE
2	23.8	2155	544	(15)	50	NI	livida	2000	SPE
2	26.7	1129	88	(20)	45	NI	livida	2000	SPE
1	24.3	627	336	(24)	44	NI	livida	2000	SPE
1	22.4	1950	465	(16)	49	NI	livida	2000	SPE
1	25.1	769	247	(22)	44	NI	livida	2000	SPE
2	23.1	2394	60	(22)	48	NI	livida	2000	SPE
1	19.7	1482	1412	(20)	46	NI	livida	2000	SPE
2	18.6	1342	1088	(21)	47	NI	livida	2000	SPE
1	25.4	1259	56	(13)	45	NI	livida	2000	SPE
2	17.4	1154	1487	(22)	47	NI	livida	2000	SPE
2	22.4	2775	253	(19)	49	NI	livida	2000	SPE
1	20.9	1295	907	(21)	46	NI	livida	2000	SPE
2	22.0	1549	1023	(14)	48	NI	livida	2000	SPE
2	20.9	1484	1086	(19)	47	NI	livida	2000	SPE
1	25.5	801	52	(20)	44	NI	livida	2000	SPE
1	23.1	744	437	(24)	45	NI	livida	2000	SPE
1	25.8	1159	24	(16)	40	NI	livida	2000	SPE
1	21.5	2238	643	(20)	48	NI	livida	2000	SPE
2	24.5	1178	454	(21)	45	NI	livida	2000	SPE
1	25.5	799	174	(22)	45	NI	livida	2000	SPE
1	21.6	1518	861	(19)	46	NI	livida	2000	SPE
2	25.5	1378	163	(13)	49	NI	livida	2000	SPE
2	23.0	1990	117	(24)	47	NI	livida	2000	SPE
2	22.7	1525	464	(14)	50	NI	livida	2000	SPE
1	22.3	2144	459	(17)	49	NI	livida	2000	SPE
2	19.9	1452	924	(18)	48	NI	livida	2000	SPE
2	24.3	1598	567	(18)	45	NI	livida	2000	SPE
2	16.6	1386	1582	(19)	48	NI	livida	2000	SPE
1	21.4	783	884	(23)	46	NI	livida	2000	SPE
1	21.6	1652	1093	(18)	46	NI	livida	2000	SPE
2	23.2	1392	734	(20)	46	NI	livida	2000	SPE
2	25.3	1178	228	(20)	45	NI	livida	2000	SPE
1	26.6	1394	44	(16)	46	NI	livida	2000	SPE
1	25.8	1151	4	(16)	40	NI	livida	2000	SPE
2	25.7	1926	61	(14)	48	NI	livida	2000	SPE
1	25.9	1114	11	(18)	44	NI	livida	2000	SPE
1	24.4	594	303	(25)	45	NI	livida	2000	SPE
1	22.2	679	602	(23)	44	NI	livida	2000	SPE
1	23.9	2291	171	(16)	50	NI	livida	2000	SPE
2	20.1	1377	763	(17)	49	NI	livida	2000	SPE
1	24.3	486	169	(24)	44	NI	livida	2000	SPE
2	23.3	1606	705	(18)	45	NI	livida	2000	SPE
1	21.4	775	903	(23)	45	NI	livida	2000	SPE
2	27.0	1366	85	(19)	45	NI	livida	2000	SPE
1	22.2	778	775	(23)	45	NI	livida	2000	SPE
1	25.7	800	285	(22)	45	NI	livida	2000	SPE
1	23.3	1770	779	(18)	47	NI	livida	2000	SPE
1	26.1	1276	37	(17)	44	NI	livida	2000	SPE
1	23.6	530	261	(25)	46	NI	livida	2000	SPE
2	20.1	1385	822	(17)	49	NI	livida	2000	SPE
1	24.4	486	159	(24)	44	NI	livida	2000	SPE
2	25.7	1497	204	(18)	45	NI	livida	2000	SPE
2	26.1	1623	409	(17)	46	NI	livida	2000	SPE
1	21.0	2356	542	(21)	48	NI	livida	2000	SPE
2	25.8	1593	270	(16)	48	NI	livida	2000	SPE
2	24.5	2301	39	(15)	50	NI	livida	2000	SPE
2	25.6	1142	231	(16)	39	NI	livida	2000	SPE
2	26.7	1224	0	(17)	44	NI	livida	2000	SPE
2	21.5	1274	715	(17)	48	NI	livida	2000	SPE
2	20.7	1467	1040	(18)	47	NI	livida	2000	SPE
2	25.2	768	277	(22)	45	NI	livida	2000	SPE
2	20.5	1454	1149	(18)	47	NI	livida	2000	SPE
1	21.5	2410	389	(21)	48	NI	livida	2000	SPE
2	21.3	1146	758	(18)	48	NI	livida	2000	SPE
2	25.1	1569	32	(14)	50	NI	livida	2000	SPE
2	24.5	1502	431	(17)	45	NI	livida	2000	SPE
1	14.9	1763	1541	(21)	56	NI	livida	2000	SPE
2	21.2	1250	1015	(21)	46	NI	livida	2000	SPE
1	15.8	1401	1902	(20)	47	NI	livida	2000	SPE
2	16.4	1493	1577	(15)	49	NI	livida	2000	SPE
2	19.5	1229	1172	(18)	48	NI	livida	2000	SPE
2	17.8	1135	1424	(22)	47	NI	livida	2000	SPE
1	26.5	1451	102	(16)	46	NI	livida	2000	SPE
2	23.2	1672	837	(18)	46	NI	livida	2000	SPE
1	23.1	1482	747	(19)	46	NI	livida	2000	SPE
2	26.0	1312	57	(17)	45	NI	livida	2000	SPE
2	20.2	1331	1021	(16)	48	NI	livida	2000	SPE
1	26.8	1448	41	(16)	46	NI	livida	2000	SPE
2	23.7	1699	675	(18)	46	NI	livida	2000	SPE
2	23.7	1441	506	(17)	48	NI	livida	2000	SPE
2	21.0	1452	800	(17)	49	NI	livida	2000	SPE
2	18.3	1568	1261	(19)	49	NI	livida	2000	SPE
1	16.5	1284	1645	(21)	47	NI	livida	2000	SPE
2	27.0	1558	57	(17)	46	NI	livida	2000	SPE
1	22.9	827	647	(24)	46	NI	livida	2000	SPE
1	20.7	1064	1027	(21)	47	NI	livida	2000	SPE
2	20.4	1569	1109	(18)	47	NI	livida	2000	SPE
2	22.9	2213	26	(25)	47	NI	livida	2000	SPE
2	18.4	1496	1315	(24)	47	NI	livida	2000	SPE
2	19.2	1395	973	(24)	47	NI	livida	2000	SPE
1	21.2	1388	1072	(20)	46	NI	livida	2000	SPE
2	21.7	1951	523	(17)	49	NI	livida	2000	SPE
2	18.8	1699	1212	(15)	49	NI	livida	2000	SPE
2	21.0	1774	984	(15)	49	NI	livida	2000	SPE
2	20.4	1232	825	(18)	48	NI	livida	2000	SPE
2	24.8	1510	251	(16)	48	NI	livida	2000	SPE
2	21.6	2429	604	(20)	48	NI	livida	2000	SPE
2	26.0	1544	145	(15)	48	NI	livida	2000	SPE
2	25.6	1525	193	(16)	48	NI	livida	2000	SPE
2	24.5	1295	351	(19)	45	NI	livida	2000	SPE
2	26.4	1269	52	(17)	45	NI	livida	2000	SPE
2	20.9	2098	682	(20)	48	NI	livida	2000	SPE
1	22.6	2265	284	(11)	43	NI	livida	2000	SPE
1	19.9	1513	1106	(20)	47	NI	livida	2000	SPE
2	19.5	1056	970	(22)	47	NI	livida	2000	SPE
2	20.4	1507	818	(23)	47	NI	livida	2000	SPE
2	21.2	1152	782	(17)	48	NI	livida	2000	SPE
2	19.5	1355	1094	(18)	48	NI	livida	2000	SPE
2	25.8	1159	190	(16)	39	NI	livida	2000	SPE
2	20.1	1071	1010	(23)	47	NI	livida	2000	SPE
2	22.1	786	809	(22)	45	NI	livida	2000	SPE
1	15.0	1415	1945	(20)	47	NI	livida	2000	SPE
1	21.3	2169	420	(22)	48	NI	livida	2000	SPE
2	25.8	1661	437	(18)	46	NI	livida	2000	SPE
1	23.2	2461	51	(21)	48	NI	livida	2000	SPE
2	22.5	1717	687	(15)	49	NI	livida	2000	SPE
2	26.6	1577	165	(17)	46	NI	livida	2000	SPE
2	17.4	1527	1305	(15)	49	NI	livida	2000	SPE
2	22.0	2475	189	(21)	48	NI	livida	2000	SPE
2	19.2	1432	1069	(18)	48	NI	livida	2000	SPE
1	19.6	2134	771	(12)	43	NI	livida	2000	SPE
2	21.3	1769	571	(16)	49	NI	livida	2000	SPE
1	25.8	1159	40	(16)	40	NI	livida	2000	SPE
2	25.3	1574	336	(18)	45	NI	livida	2000	SPE
2	22.9	2319	196	(23)	47	NI	livida	2000	SPE
2	19.8	1894	857	(20)	48	NI	livida	2000	SPE
2	23.3	1630	595	(17)	47	NI	livida	2000	SPE
2	22.2	1377	792	(13)	49	NI	livida	2000	SPE
2	25.3	1437	307	(18)	45	NI	livida	2000	SPE
2	23.1	1750	779	(18)	46	NI	livida	2000	SPE
2	18.6	1376	1338	(19)	47	NI	livida	2000	SPE
2	23.4	2834	116	(19)	49	NI	livida	2000	SPE
1	25.8	1392	137	(18)	45	NI	livida	2000	SPE
2	24.6	1153	408	(21)	46	NI	livida	2000	SPE
2	26.6	1577	124	(16)	48	NI	livida	2000	SPE
2	24.6	1672	96	(14)	50	NI	livida	2000	SPE
2	26.5	1288	56	(12)	49	NI	livida	2000	SPE
2	26.8	1616	36	(15)	47	NI	livida	2000	SPE
2	23.8	2877	67	(18)	49	NI	livida	2000	SPE
2	26.1	1549	159	(16)	48	NI	livida	2000	SPE
2	25.6	1532	153	(16)	48	NI	livida	2000	SPE
2	20.7	1305	1086	(18)	48	NI	livida	2000	SPE
1	26.7	1135	34	(20)	45	NI	livida	2000	SPE
1	25.0	777	335	(22)	45	NI	livida	2000	SPE
1	24.9	1119	314	(15)	39	NI	livida	2000	SPE
2	26.5	1557	108	(17)	46	NI	livida	2000	SPE
2	26.5	1559	29	(15)	48	NI	livida	2000	SPE
1	23.3	2390	10	(23)	48	NI	livida	2000	SPE
1	18.7	1359	1269	(20)	46	NI	livida	2000	SPE
2	19.9	1735	998	(15)	49	NI	livida	2000	SPE
2	22.1	1668	852	(18)	47	NI	livida	2000	SPE
1	23.5	2752	32	(20)	49	NI	livida	2000	SPE
2	20.5	1439	817	(16)	49	NI	livida	2000	SPE
2	20.3	1486	826	(16)	49	NI	livida	2000	SPE
1	23.5	752	632	(23)	45	NI	livida	2000	SPE
2	19.9	1505	1163	(14)	49	NI	livida	2000	SPE
1	24.0	477	177	(25)	44	NI	livida	2000	SPE
2	26.2	1526	197	(16)	46	NI	livida	2000	SPE
1	24.5	1778	571	(18)	47	NI	livida	2000	SPE
1	15.6	1534	1464	(20)	47	NI	livida	2000	SPE
3	23.9	3029	39	(18)	49	NI	livida	2000	SPE
2	23.5	2696	296	(15)	50	NI	livida	2000	SPE
1	21.6	776	893	(23)	45	NI	livida	2000	SPE
2	21.6	1565	771	(14)	49	NI	livida	2000	SPE
2	26.6	1527	39	(15)	48	NI	livida	2000	SPE
1	25.5	1190	191	(16)	39	NI	livida	2000	SPE
1	23.7	742	475	(24)	45	NI	livida	2000	SPE
3	23.9	3018	10	(18)	50	NI	livida	2000	SPE
1	15.2	1750	1318	(21)	55	NI	livida	2000	SPE
2	22.9	1168	630	(21)	46	NI	livida	2000	SPE
1	20.5	1018	1015	(22)	47	NI	livida	2000	SPE
1	25.6	1122	45	(16)	40	NI	livida	2000	SPE
2	18.6	1283	1073	(17)	49	NI	livida	2000	SPE
2	25.2	1677	241	(15)	48	NI	livida	2000	SPE
2	25.2	773	293	(22)	45	NI	livida	2000	SPE
2	22.0	1710	1051	(18)	47	NI	livida	2000	SPE
2	19.2	1317	1239	(21)	46	NI	livida	2000	SPE
1	18.2	1562	804	(21)	56	NI	livida	2000	SPE
1	25.1	1192	275	(16)	39	NI	livida	2000	SPE
2	21.4	1881	704	(16)	49	NI	livida	2000	SPE
1	25.8	1294	70	(18)	44	NI	livida	2000	SPE
1	24.5	579	260	(24)	45	NI	livida	2000	SPE
1	22.1	2436	491	(17)	49	NI	livida	2000	SPE
2	18.9	1325	1287	(18)	48	NI	livida	2000	SPE
1	25.3	1408	238	(18)	45	NI	livida	2000	SPE
2	26.8	1609	126	(16)	47	NI	livida	2000	SPE
2	20.8	1328	893	(16)	48	NI	livida	2000	SPE
2	24.1	2114	124	(15)	50	NI	livida	2000	SPE
1	23.9	570	146	(25)	46	NI	livida	2000	SPE
1	25.1	1372	253	(17)	45	NI	livida	2000	SPE
2	23.3	1297	561	(21)	46	NI	livida	2000	SPE
1	24.6	1784	574	(18)	47	NI	livida	2000	SPE
2	21.4	1689	999	(18)	47	NI	livida	2000	SPE
2	21.2	2404	514	(19)	49	NI	livida	2000	SPE
2	20.9	1187	869	(17)	48	NI	livida	2000	SPE
2	22.7	2304	276	(18)	49	NI	livida	2000	SPE
2	25.6	1175	204	(16)	39	NI	livida	2000	SPE
1	22.4	1555	914	(19)	46	NI	livida	2000	SPE
2	25.3	1508	235	(16)	48	NI	livida	2000	SPE
2	25.5	2025	153	(14)	48	NI	livida	2000	SPE
1	17.6	1343	1415	(19)	48	NI	livida	2000	SPE
1	19.6	987	937	(22)	47	NI	livida	2000	SPE
2	19.2	1328	1321	(18)	48	NI	livida	2000	SPE
2	19.2	1075	914	(22)	47	NI	livida	2000	SPE
2	26.7	1600	30	(15)	48	NI	livida	2000	SPE
2	26.5	1376	122	(19)	45	NI	livida	2000	SPE
2	26.3	1098	25	(19)	45	NI	livida	2000	SPE
2	25.8	1526	260	(17)	46	NI	livida	2000	SPE
2	25.4	1145	231	(16)	39	NI	livida	2000	SPE
2	25.7	1562	437	(17)	46	NI	livida	2000	SPE
2	25.3	1695	354	(17)	48	NI	livida	2000	SPE
1	25.1	1410	15	(13)	50	NI	livida	2000	SPE
2	21.6	1522	959	(19)	47	NI	livida	2000	SPE
2	23.9	1558	639	(17)	48	NI	livida	2000	SPE
2	24.6	1220	377	(21)	46	NI	livida	2000	SPE
1	23.3	1491	732	(19)	46	NI	livida	2000	SPE
2	22.5	1369	738	(20)	46	NI	livida	2000	SPE
2	22.6	2470	456	(19)	49	NI	livida	2000	SPE
1	25.0	913	402	(21)	45	NI	livida	2000	SPE
2	24.7	1662	557	(18)	46	NI	livida	2000	SPE
1	25.4	1393	210	(17)	45	NI	livida	2000	SPE
1	21.5	2164	324	(22)	48	NI	livida	2000	SPE
1	23.7	756	485	(24)	45	NI	livida	2000	SPE
2	20.7	1278	928	(18)	48	NI	livida	2000	SPE
1	25.7	1143	0	(17)	40	NI	livida	2000	SPE
2	24.8	1579	415	(18)	45	NI	livida	2000	SPE
1	23.6	1577	732	(19)	46	NI	livida	2000	SPE
2	19.1	1577	1378	(24)	47	NI	livida	2000	SPE
2	19.3	1666	1411	(18)	47	NI	livida	2000	SPE
2	20.1	1343	1179	(17)	48	NI	livida	2000	SPE
1	21.7	784	837	(23)	46	NI	livida	2000	SPE
2	26.0	1568	72	(16)	48	NI	livida	2000	SPE
1	26.8	1491	72	(16)	46	NI	livida	2000	SPE
1	16.9	1355	1498	(20)	47	NI	livida	2000	SPE
1	23.7	577	392	(24)	44	NI	livida	2000	SPE
2	26.1	1529	158	(16)	47	NI	livida	2000	SPE
2	23.2	1389	468	(16)	49	NI	livida	2000	SPE
2	23.2	1719	703	(18)	47	NI	livida	2000	SPE
2	21.0	1598	554	(23)	47	NI	livida	2000	SPE
1	21.9	1656	998	(19)	46	NI	livida	2000	SPE
2	25.5	1523	289	(18)	45	NI	livida	2000	SPE
2	19.9	1382	992	(18)	49	NI	livida	2000	SPE
2	20.7	1908	886	(15)	49	NI	livida	2000	SPE
1	21.6	1515	888	(19)	46	NI	livida	2000	SPE
2	18.9	1662	1278	(19)	47	NI	livida	2000	SPE
2	18.5	1455	1193	(24)	47	NI	livida	2000	SPE
1	27.0	1250	49	(20)	45	NI	livida	2000	SPE
2	22.0	2153	444	(17)	49	NI	livida	2000	SPE
2	18.5	1340	1255	(19)	47	NI	livida	2000	SPE
1	25.9	1363	109	(18)	45	NI	livida	2000	SPE
2	26.0	1545	211	(15)	48	NI	livida	2000	SPE
2	16.2	1412	1566	(19)	48	NI	livida	2000	SPE
2	26.3	1280	53	(17)	45	NI	livida	2000	SPE
2	23.1	1411	616	(17)	48	NI	livida	2000	SPE
2	21.8	1719	888	(18)	46	NI	livida	2000	SPE
1	23.0	2232	49	(24)	47	NI	livida	2000	SPE
2	20.6	1706	962	(17)	49	NI	livida	2000	SPE
2	25.5	1424	275	(18)	45	NI	livida	2000	SPE
2	16.8	1367	1430	(19)	48	NI	livida	2000	SPE
2	25.6	1143	281	(20)	45	NI	livida	2000	SPE
2	24.9	1504	118	(14)	50	NI	livida	2000	SPE
2	20.2	1112	943	(23)	47	NI	livida	2000	SPE
2	25.6	1613	470	(18)	46	NI	livida	2000	SPE
1	24.0	475	102	(25)	44	NI	livida	2000	SPE
2	26.3	1551	53	(15)	48	NI	livida	2000	SPE
2	23.0	1280	662	(16)	49	NI	livida	2000	SPE
2	21.5	1909	588	(23)	47	NI	livida	2000	SPE
2	25.5	1144	235	(16)	39	NI	livida	2000	SPE
1	26.2	1287	47	(17)	44	NI	livida	2000	SPE
3	22.7	2444	483	(18)	49	NI	livida	2000	SPE
2	21.0	1157	756	(18)	48	NI	livida	2000	SPE
2	23.9	1521	334	(19)	45	NI	livida	2000	SPE
2	26.9	1569	0	(15)	47	NI	livida	2000	SPE
2	18.2	1321	1253	(24)	47	NI	livida	2000	SPE
2	20.2	1233	886	(17)	49	NI	livida	2000	SPE
2	25.2	1049	380	(20)	45	NI	livida	2000	SPE
2	26.7	1548	92	(16)	48	NI	livida	2000	SPE
1	26.6	1807	0	(14)	48	NI	livida	2000	SPE
2	26.3	1657	236	(17)	47	NI	livida	2000	SPE
2	15.6	1492	1756	(14)	49	NI	livida	2000	SPE
2	24.0	2984	6	(19)	49	NI	livida	2000	SPE
2	25.2	1274	321	(20)	45	NI	livida	2000	SPE
1	22.9	1532	807	(19)	46	NI	livida	2000	SPE
1	21.4	1546	1011	(19)	46	NI	livida	2000	SPE
2	16.2	1393	1618	(20)	48	NI	livida	2000	SPE
1	22.0	1501	924	(20)	46	NI	livida	2000	SPE
2	21.3	1130	758	(18)	48	NI	livida	2000	SPE
2	22.2	1734	922	(18)	47	NI	livida	2000	SPE
2	18.8	1265	1079	(17)	49	NI	livida	2000	SPE
1	24.9	763	321	(22)	45	NI	livida	2000	SPE
1	22.6	1546	875	(19)	46	NI	livida	2000	SPE
1	21.9	1648	948	(18)	46	NI	livida	2000	SPE
1	25.4	1178	29	(17)	39	NI	livida	2000	SPE
1	24.0	1466	504	(19)	46	NI	livida	2000	SPE
1	26.5	1487	94	(16)	47	NI	livida	2000	SPE
2	22.6	2183	353	(23)	47	NI	livida	2000	SPE
1	26.2	1299	59	(17)	45	NI	livida	2000	SPE
1	16.6	1543	1491	(20)	47	NI	livida	2000	SPE
2	24.9	1401	255	(16)	49	NI	livida	2000	SPE
2	23.0	2127	314	(15)	50	NI	livida	2000	SPE
1	25.6	802	24	(20)	44	NI	livida	2000	SPE
2	25.3	1027	273	(20)	45	NI	livida	2000	SPE
2	21.6	1642	806	(18)	47	NI	livida	2000	SPE
1	25.3	2239	-4	(11)	43	NI	livida	2000	SPE
1	21.0	1505	951	(19)	47	NI	livida	2000	SPE
2	20.7	1610	1169	(19)	47	NI	livida	2000	SPE
2	22.9	2514	42	(24)	47	NI	livida	2000	SPE
2	21.1	2040	729	(20)	48	NI	livida	2000	SPE
1	26.2	1038	46	(20)	45	NI	livida	2000	SPE
1	26.5	1192	0	(16)	45	NI	livida	2000	SPE
2	18.0	1229	1289	(22)	47	NI	livida	2000	SPE
2	20.2	1701	1348	(18)	46	NI	livida	2000	SPE
1	20.9	1474	861	(14)	50	NI	livida	2000	SPE
2	21.2	1127	756	(18)	48	NI	livida	2000	SPE
1	25.3	1165	224	(16)	39	NI	livida	2000	SPE
2	21.3	1073	623	(23)	47	NI	livida	2000	SPE
2	23.7	1754	574	(17)	47	NI	livida	2000	SPE
2	24.7	1179	392	(21)	46	NI	livida	2000	SPE
1	23.6	610	379	(25)	46	NI	livida	2000	SPE
2	22.5	926	432	(24)	47	NI	livida	2000	SPE
2	25.2	1207	340	(21)	45	NI	livida	2000	SPE
2	25.6	1530	265	(18)	45	NI	livida	2000	SPE
1	25.3	1509	354	(17)	46	NI	livida	2000	SPE
2	19.2	1420	1238	(19)	47	NI	livida	2000	SPE
2	25.6	1158	238	(16)	39	NI	livida	2000	SPE
1	24.1	755	445	(23)	45	NI	livida	2000	SPE
2	18.8	1334	1248	(19)	47	NI	livida	2000	SPE
2	15.7	1497	1745	(19)	47	NI	livida	2000	SPE
2	18.1	1055	1371	(23)	46	NI	livida	2000	SPE
2	19.0	1368	1224	(19)	47	NI	livida	2000	SPE
1	22.1	769	769	(23)	45	NI	livida	2000	SPE
2	22.0	1539	601	(14)	50	NI	livida	2000	SPE
1	21.6	1258	735	(21)	46	NI	livida	2000	SPE
1	23.0	2633	164	(17)	49	NI	livida	2000	SPE
2	25.2	1733	197	(15)	48	NI	livida	2000	SPE
2	26.1	1516	192	(16)	46	NI	livida	2000	SPE
2	26.0	1076	68	(19)	45	NI	livida	2000	SPE
2	22.2	1490	788	(18)	47	NI	livida	2000	SPE
2	26.3	1285	34	(16)	45	NI	livida	2000	SPE
2	21.4	1942	809	(15)	50	NI	livida	2000	SPE
1	25.8	1145	13	(16)	40	NI	livida	2000	SPE
2	17.9	1393	1414	(18)	47	NI	livida	2000	SPE
1	25.2	765	221	(22)	44	NI	livida	2000	SPE
2	20.5	1412	1005	(18)	48	NI	livida	2000	SPE
1	25.5	1213	67	(17)	39	NI	livida	2000	SPE
1	24.7	1455	301	(17)	45	NI	livida	2000	SPE
2	19.6	1121	1004	(17)	49	NI	livida	2000	SPE
2	22.2	1295	916	(21)	46	NI	livida	2000	SPE
1	26.7	1680	12	(13)	49	NI	livida	2000	SPE
1	23.6	534	237	(23)	44	NI	livida	2000	SPE
2	17.2	1371	1399	(19)	47	NI	livida	2000	SPE
2	25.8	1790	220	(14)	48	NI	livida	2000	SPE
2	21.5	1298	603	(17)	48	NI	livida	2000	SPE
2	25.4	1137	239	(15)	39	NI	livida	2000	SPE
2	18.1	1336	1522	(19)	47	NI	livida	2000	SPE
2	22.7	2229	423	(18)	49	NI	livida	2000	SPE
2	26.5	1404	133	(12)	49	NI	livida	2000	SPE
1	19.0	1330	1210	(16)	48	NI	livida	2000	SPE
1	24.1	757	418	(23)	45	NI	livida	2000	SPE
1	23.4	462	124	(25)	46	NI	livida	2000	SPE
2	19.2	1379	945	(24)	47	NI	livida	2000	SPE
2	24.0	1781	654	(14)	49	NI	livida	2000	SPE
1	21.1	1117	734	(21)	46	NI	livida	2000	SPE
2	19.2	1904	989	(19)	48	NI	livida	2000	SPE
1	25.6	1349	136	(18)	45	NI	livida	2000	SPE
2	25.9	1702	339	(17)	47	NI	livida	2000	SPE
1	25.3	759	8	(20)	44	NI	livida	2000	SPE
2	21.6	1653	1055	(18)	46	NI	livida	2000	SPE
2	25.9	1169	125	(16)	39	NI	livida	2000	SPE
2	25.5	1190	320	(20)	45	NI	livida	2000	SPE
2	18.0	1320	1421	(19)	47	NI	livida	2000	SPE
2	18.7	1364	1267	(19)	47	NI	livida	2000	SPE
2	20.5	1123	925	(17)	49	NI	livida	2000	SPE
1	23.6	1011	614	(21)	45	NI	livida	2000	SPE
2	25.5	1253	229	(19)	45	NI	livida	2000	SPE
2	21.9	1719	943	(18)	47	NI	livida	2000	SPE
2	21.2	1656	1100	(19)	46	NI	livida	2000	SPE
2	21.9	1721	1252	(18)	47	NI	livida	2000	SPE
2	21.7	1645	921	(18)	47	NI	livida	2000	SPE
2	26.4	1242	95	(17)	44	NI	livida	2000	SPE
1	23.4	801	580	(24)	46	NI	livida	2000	SPE
1	24.4	526	189	(24)	44	NI	livida	2000	SPE
1	25.8	1013	220	(21)	45	NI	livida	2000	SPE
1	21.8	1462	499	(21)	56	NI	livida	2000	SPE
2	26.3	1266	311	(20)	46	NI	livida	2000	SPE
2	24.0	3108	6	(15)	50	NI	livida	2000	SPE
2	23.7	1436	550	(20)	46	NI	livida	2000	SPE
2	19.1	1190	996	(18)	49	NI	livida	2000	SPE
2	25.5	1415	351	(19)	45	NI	livida	2000	SPE
2	19.5	1429	943	(23)	47	NI	livida	2000	SPE
2	22.0	1603	596	(15)	49	NI	livida	2000	SPE
2	25.6	1167	139	(16)	39	NI	livida	2000	SPE
1	23.7	542	182	(25)	46	NI	livida	2000	SPE
1	24.7	1959	6	(15)	50	NI	livida	2000	SPE
1	22.4	2138	251	(22)	48	NI	livida	2000	SPE
2	25.8	1256	99	(19)	45	NI	livida	2000	SPE
2	25.4	1654	160	(15)	48	NI	livida	2000	SPE
2	16.0	1492	1672	(20)	48	NI	livida	2000	SPE
1	24.4	495	156	(24)	44	NI	livida	2000	SPE
2	26.7	1535	65	(16)	47	NI	livida	2000	SPE
2	25.0	1470	381	(17)	45	NI	livida	2000	SPE
2	20.5	2145	645	(19)	48	NI	livida	2000	SPE
2	24.5	788	420	(22)	45	NI	livida	2000	SPE
1	20.9	1180	895	(17)	48	NI	livida	2000	SPE
1	21.7	1094	713	(21)	46	NI	livida	2000	SPE
2	23.1	2136	198	(23)	47	NI	livida	2000	SPE
2	22.9	2606	59	(24)	47	NI	livida	2000	SPE
2	18.2	1309	1284	(18)	48	NI	livida	2000	SPE
2	19.2	1538	998	(14)	49	NI	livida	2000	SPE
2	19.0	1341	1197	(20)	46	NI	livida	2000	SPE
2	21.6	1775	746	(16)	49	NI	livida	2000	SPE
2	23.6	1519	571	(19)	45	NI	livida	2000	SPE
2	21.2	1549	980	(14)	49	NI	livida	2000	SPE
2	25.7	1528	195	(16)	48	NI	livida	2000	SPE
2	24.4	1320	452	(19)	45	NI	livida	2000	SPE
2	23.8	1295	384	(16)	49	NI	livida	2000	SPE
2	23.8	1716	393	(15)	49	NI	livida	2000	SPE
1	24.0	518	266	(25)	44	NI	livida	2000	SPE
1	26.8	1708	9	(13)	49	NI	livida	2000	SPE
2	18.5	1267	1297	(18)	48	NI	livida	2000	SPE
1	22.9	2254	334	(16)	50	NI	livida	2000	SPE
2	23.9	2746	63	(16)	50	NI	livida	2000	SPE
1	26.1	1082	35	(20)	45	NI	livida	2000	SPE
2	25.5	1553	243	(16)	48	NI	livida	2000	SPE
1	23.6	503	151	(25)	46	NI	livida	2000	SPE
2	24.9	1327	423	(21)	46	NI	livida	2000	SPE
1	24.7	1439	367	(17)	45	NI	livida	2000	SPE
2	26.8	1571	14	(15)	47	NI	livida	2000	SPE
1	22.2	1137	688	(21)	46	NI	livida	2000	SPE
2	19.4	1280	1113	(18)	48	NI	livida	2000	SPE
2	19.2	1403	1235	(15)	49	NI	livida	2000	SPE
1	23.7	765	494	(24)	46	NI	livida	2000	SPE
2	22.0	1320	803	(18)	48	NI	livida	2000	SPE
2	22.6	2522	177	(21)	48	NI	livida	2000	SPE
1	21.0	894	774	(23)	46	NI	livida	2000	SPE
2	25.2	1663	255	(15)	48	NI	livida	2000	SPE
2	21.1	1470	646	(23)	47	NI	livida	2000	SPE
1	23.3	757	504	(24)	45	NI	livida	2000	SPE
2	20.6	1777	896	(17)	49	NI	livida	2000	SPE
2	19.1	1096	1284	(23)	47	NI	livida	2000	SPE
2	19.7	1189	953	(17)	49	NI	livida	2000	SPE
2	25.0	1466	191	(18)	45	NI	livida	2000	SPE
2	17.6	1169	1446	(22)	47	NI	livida	2000	SPE
2	21.7	1474	928	(19)	47	NI	livida	2000	SPE
2	25.7	1542	180	(15)	48	NI	livida	2000	SPE
2	19.4	1191	1063	(23)	47	NI	livida	2000	SPE
1	25.7	839	31	(20)	45	NI	livida	2000	SPE
2	26.1	1319	74	(17)	45	NI	livida	2000	SPE
1	23.5	2682	6	(20)	49	NI	livida	2000	SPE
2	22.1	1602	609	(15)	49	NI	livida	2000	SPE
2	24.4	1591	602	(18)	46	NI	livida	2000	SPE
1	23.9	454	147	(25)	44	NI	livida	2000	SPE
1	25.7	782	169	(22)	45	NI	livida	2000	SPE
2	21.0	2169	673	(19)	48	NI	livida	2000	SPE
1	22.6	792	685	(23)	46	NI	livida	2000	SPE
1	25.3	735	9	(21)	44	NI	livida	2000	SPE
2	23.0	2292	77	(22)	48	NI	livida	2000	SPE
2	25.8	1685	95	(15)	48	NI	livida	2000	SPE
1	25.7	1561	129	(13)	49	NI	livida	2000	SPE
1	25.6	1124	67	(18)	44	NI	livida	2000	SPE
2	24.0	1366	478	(19)	45	NI	livida	2000	SPE
1	26.3	1315	41	(17)	45	NI	livida	2000	SPE
1	23.9	505	244	(25)	44	NI	livida	2000	SPE
3	23.4	2674	160	(18)	49	NI	livida	2000	SPE
2	22.7	2119	374	(22)	47	NI	livida	2000	SPE
1	24.1	463	151	(25)	45	NI	livida	2000	SPE
2	23.9	1304	493	(12)	49	NI	livida	2000	SPE
1	22.8	2233	328	(16)	50	NI	livida	2000	SPE
2	26.7	1175	106	(20)	45	NI	livida	2000	SPE
2	21.1	1717	722	(16)	49	NI	livida	2000	SPE
1	26.7	1167	0	(12)	49	NI	livida	2000	SPE
2	25.5	1531	294	(18)	45	NI	livida	2000	SPE
2	25.8	1522	208	(16)	48	NI	livida	2000	SPE
2	21.3	1951	672	(15)	49	NI	livida	2000	SPE
2	26.5	1254	21	(17)	45	NI	livida	2000	SPE
2	18.7	1230	1061	(21)	47	NI	livida	2000	SPE
1	25.4	774	34	(21)	44	NI	livida	2000	SPE
1	26.9	1487	50	(16)	47	NI	livida	2000	SPE
1	24.4	631	321	(24)	44	NI	livida	2000	SPE
2	22.3	1673	858	(19)	46	NI	livida	2000	SPE
1	16.5	1424	1475	(20)	47	NI	livida	2000	SPE
2	22.4	779	749	(22)	45	NI	livida	2000	SPE
2	21.7	1795	708	(18)	49	NI	livida	2000	SPE
2	25.6	1167	107	(16)	40	NI	livida	2000	SPE
2	26.1	1182	87	(12)	49	NI	livida	2000	SPE
2	20.3	1664	1034	(15)	49	NI	livida	2000	SPE
1	21.8	2244	374	(20)	48	NI	livida	2000	SPE
1	25.6	1424	48	(13)	49	NI	livida	2000	SPE
1	24.9	1495	316	(16)	48	NI	livida	2000	SPE
1	24.9	1028	375	(21)	45	NI	livida	2000	SPE
2	20.8	1749	902	(15)	49	NI	livida	2000	SPE
2	22.2	1365	837	(13)	49	NI	livida	2000	SPE
1	26.9	1471	31	(16)	46	NI	livida	2000	SPE
2	26.2	1920	0	(14)	48	NI	livida	2000	SPE
1	24.9	1438	327	(17)	45	NI	livida	2000	SPE
2	23.8	2065	265	(15)	50	NI	livida	2000	SPE
2	26.1	1541	150	(15)	48	NI	livida	2000	SPE
2	19.6	1623	980	(18)	49	NI	livida	2000	SPE
2	23.0	1328	725	(16)	49	NI	livida	2000	SPE
2	25.8	1169	57	(16)	39	NI	livida	2000	SPE
1	16.5	1198	1537	(21)	47	NI	livida	2000	SPE
1	21.9	1574	959	(19)	46	NI	livida	2000	SPE
2	25.1	1473	129	(13)	49	NI	livida	2000	SPE
2	24.7	1394	587	(20)	46	NI	livida	2000	SPE
1	24.9	1039	355	(21)	45	NI	livida	2000	SPE
1	21.4	1285	934	(21)	46	NI	livida	2000	SPE
1	25.4	1418	214	(18)	45	NI	livida	2000	SPE
1	23.0	2350	53	(21)	48	NI	livida	2000	SPE
2	21.0	2382	505	(21)	48	NI	livida	2000	SPE
2	22.2	1542	825	(18)	47	NI	livida	2000	SPE
2	25.2	1104	161	(16)	40	NI	livida	2000	SPE
1	25.9	1147	28	(16)	40	NI	livida	2000	SPE
2	17.8	1424	1508	(18)	47	NI	livida	2000	SPE
1	25.4	780	17	(20)	44	NI	livida	2000	SPE
1	25.9	1166	24	(18)	44	NI	livida	2000	SPE
2	19.8	1302	1094	(17)	48	NI	livida	2000	SPE
1	26.2	1216	57	(17)	44	NI	livida	2000	SPE
1	24.5	1739	34	(14)	50	NI	livida	2000	SPE
2	25.3	1118	293	(21)	45	NI	livida	2000	SPE
1	23.2	2480	40	(21)	48	NI	livida	2000	SPE
1	21.4	787	906	(23)	46	NI	livida	2000	SPE
2	19.7	1542	1201	(19)	47	NI	livida	2000	SPE
2	24.9	1703	579	(18)	46	NI	livida	2000	SPE
1	24.5	584	253	(24)	45	NI	livida	2000	SPE
2	23.3	2907	8	(15)	50	NI	livida	2000	SPE
1	26.5	1193	12	(16)	45	NI	livida	2000	SPE
1	23.6	754	621	(22)	45	NI	livida	2000	SPE
1	22.9	2422	47	(22)	48	NI	livida	2000	SPE
2	26.8	1279	76	(20)	45	NI	livida	2000	SPE
1	26.2	1160	7	(17)	44	NI	livida	2000	SPE
2	21.2	1339	641	(16)	48	NI	livida	2000	SPE
2	21.7	1764	490	(17)	49	NI	livida	2000	SPE
2	18.0	1865	1262	(20)	48	NI	livida	2000	SPE
2	23.6	2687	43	(15)	50	NI	livida	2000	SPE
1	21.9	1485	774	(20)	46	NI	livida	2000	SPE
2	18.8	1282	1068	(17)	49	NI	livida	2000	SPE
2	20.5	1317	877	(17)	48	NI	livida	2000	SPE
2	25.5	1531	264	(18)	45	NI	livida	2000	SPE
2	19.0	1412	1290	(19)	47	NI	livida	2000	SPE
2	23.2	2488	22	(24)	47	NI	livida	2000	SPE
1	25.0	1484	366	(19)	45	NI	livida	2000	SPE
2	18.6	1353	1249	(19)	48	NI	livida	2000	SPE
2	23.8	1467	606	(16)	48	NI	livida	2000	SPE
2	20.0	1325	960	(16)	48	NI	livida	2000	SPE
2	26.2	1519	161	(16)	46	NI	livida	2000	SPE
1	26.2	1117	60	(20)	45	NI	livida	2000	SPE
1	24.3	558	263	(24)	44	NI	livida	2000	SPE
2	19.3	1656	1391	(18)	47	NI	livida	2000	SPE
1	22.9	1645	833	(19)	46	NI	livida	2000	SPE
1	25.3	1104	306	(21)	45	NI	livida	2000	SPE
2	21.9	811	936	(22)	46	NI	livida	2000	SPE
2	22.7	1792	411	(14)	50	NI	livida	2000	SPE
1	22.3	2192	453	(16)	50	NI	livida	2000	SPE
2	21.2	1540	1002	(19)	47	NI	livida	2000	SPE
1	23.5	1508	547	(14)	50	NI	livida	2000	SPE
2	21.1	1027	632	(23)	47	NI	livida	2000	SPE
1	24.1	480	153	(25)	45	NI	livida	2000	SPE
2	18.5	1490	1384	(19)	47	NI	livida	2000	SPE
1	20.8	1807	756	(16)	49	NI	livida	2000	SPE
2	20.8	1197	744	(23)	47	NI	livida	2000	SPE
1	24.0	547	146	(22)	44	NI	livida	2000	SPE
1	25.5	1201	65	(16)	39	NI	livida	2000	SPE
2	17.3	1352	1392	(19)	48	NI	livida	2000	SPE
2	23.4	1685	750	(18)	46	NI	livida	2000	SPE
2	25.5	1134	87	(16)	40	NI	livida	2000	SPE
2	20.5	1008	824	(23)	47	NI	livida	2000	SPE
2	25.9	1335	145	(12)	49	NI	livida	2000	SPE
2	24.9	1648	585	(18)	46	NI	livida	2000	SPE
1	25.4	1399	162	(18)	45	NI	livida	2000	SPE
2	19.8	1281	934	(24)	47	NI	livida	2000	SPE
1	23.3	2304	27	(23)	48	NI	livida	2000	SPE
1	24.2	526	93	(22)	43	NI	livida	2000	SPE
1	21.2	2228	446	(22)	48	NI	livida	2000	SPE
1	21.8	2455	293	(21)	48	NI	livida	2000	SPE
1	23.1	844	704	(24)	46	NI	livida	2000	SPE
2	17.8	1250	1221	(21)	47	NI	livida	2000	SPE
2	19.8	1274	943	(18)	49	NI	livida	2000	SPE
2	22.0	1422	945	(19)	47	NI	livida	2000	SPE
2	21.1	1454	602	(23)	47	NI	livida	2000	SPE
2	25.5	1129	149	(16)	40	NI	livida	2000	SPE
1	25.6	777	106	(22)	44	NI	livida	2000	SPE
2	24.4	1575	264	(16)	48	NI	livida	2000	SPE
2	25.2	1278	104	(19)	45	NI	livida	2000	SPE
1	26.3	1507	196	(16)	46	NI	livida	2000	SPE
1	23.6	756	534	(23)	45	NI	livida	2000	SPE
2	25.5	1145	114	(16)	40	NI	livida	2000	SPE
2	24.9	1467	399	(17)	45	NI	livida	2000	SPE
2	25.5	1282	246	(18)	45	NI	livida	2000	SPE
2	24.2	1367	430	(20)	46	NI	livida	2000	SPE
2	26.1	1574	236	(17)	46	NI	livida	2000	SPE
1	26.7	1141	25	(20)	45	NI	livida	2000	SPE
2	24.8	1499	280	(16)	49	NI	livida	2000	SPE
1	25.8	1743	103	(14)	48	NI	livida	2000	SPE
1	24.2	638	190	(22)	44	NI	livida	2000	SPE
2	22.8	1388	624	(17)	48	NI	livida	2000	SPE
2	22.5	1512	1000	(18)	47	NI	livida	2000	SPE
1	23.9	750	530	(22)	45	NI	livida	2000	SPE
2	19.9	1448	929	(23)	47	NI	livida	2000	SPE
1	24.9	1014	341	(21)	45	NI	livida	2000	SPE
1	23.9	596	319	(25)	45	NI	livida	2000	SPE
1	21.9	1299	0	(21)	56	NI	livida	2000	SPE
2	26.8	1580	9	(15)	47	NI	livida	2000	SPE
2	20.8	1637	793	(16)	49	NI	livida	2000	SPE
1	15.2	2042	1822	(12)	43	NI	livida	2000	SPE
2	21.0	1370	975	(20)	46	NI	livida	2000	SPE
1	23.5	750	488	(24)	45	NI	livida	2000	SPE
2	22.0	1303	659	(17)	48	NI	livida	2000	SPE
1	20.6	1518	1080	(19)	47	NI	livida	2000	SPE
2	23.8	1383	435	(18)	45	NI	livida	2000	SPE
1	26.4	1246	60	(17)	44	NI	livida	2000	SPE
1	26.1	1371	89	(17)	45	NI	livida	2000	SPE
1	24.0	523	259	(25)	44	NI	livida	2000	SPE
2	25.8	1960	319	(14)	48	NI	livida	2000	SPE
1	25.0	1425	291	(17)	45	NI	livida	2000	SPE
2	23.5	1660	702	(18)	46	NI	livida	2000	SPE
2	19.1	1307	975	(22)	47	NI	livida	2000	SPE
2	24.3	1478	386	(17)	45	NI	livida	2000	SPE
2	20.9	1562	928	(18)	49	NI	livida	2000	SPE
1	21.2	2414	426	(21)	48	NI	livida	2000	SPE
1	22.2	1603	1016	(19)	46	NI	livida	2000	SPE
2	26.1	1497	189	(17)	46	NI	livida	2000	SPE
2	20.1	1250	1186	(18)	48	NI	livida	2000	SPE
1	24.6	2260	0	(12)	43	NI	livida	2000	SPE
2	25.6	1758	79	(14)	48	NI	livida	2000	SPE
2	19.7	1379	1121	(18)	49	NI	livida	2000	SPE
2	22.2	1740	821	(18)	47	NI	livida	2000	SPE
1	23.0	1538	778	(19)	46	NI	livida	2000	SPE
2	25.6	1912	91	(14)	48	NI	livida	2000	SPE
2	22.8	1745	790	(18)	47	NI	livida	2000	SPE
2	21.9	1966	643	(23)	47	NI	livida	2000	SPE
1	25.8	1078	28	(19)	44	NI	livida	2000	SPE
2	25.0	1811	185	(14)	48	NI	livida	2000	SPE
2	27.2	1362	67	(20)	45	NI	livida	2000	SPE
2	21.3	2382	547	(16)	50	NI	livida	2000	SPE
2	20.5	1335	1007	(16)	48	NI	livida	2000	SPE
2	25.4	1556	288	(18)	45	NI	livida	2000	SPE
1	27.0	1526	54	(17)	47	NI	livida	2000	SPE
1	22.6	2373	83	(21)	48	NI	livida	2000	SPE
2	26.7	1244	7	(17)	45	NI	livida	2000	SPE
2	19.3	1043	1178	(22)	47	NI	livida	2000	SPE
2	20.4	1641	805	(16)	49	NI	livida	2000	SPE
2	25.8	1297	136	(12)	49	NI	livida	2000	SPE
2	25.1	1082	323	(20)	45	NI	livida	2000	SPE
2	20.8	1808	868	(15)	49	NI	livida	2000	SPE
1	20.5	1746	838	(16)	49	NI	livida	2000	SPE
1	25.1	1367	135	(17)	45	NI	livida	2000	SPE
1	22.1	2201	398	(17)	49	NI	livida	2000	SPE
1	25.8	1447	147	(17)	46	NI	livida	2000	SPE
2	20.5	1571	1050	(14)	49	NI	livida	2000	SPE
2	23.9	1694	369	(14)	48	NI	livida	2000	SPE
2	18.2	1357	1427	(19)	47	NI	livida	2000	SPE
1	26.0	1006	172	(21)	45	NI	livida	2000	SPE
1	23.9	596	301	(25)	45	NI	livida	2000	SPE
1	24.3	783	484	(22)	45	NI	livida	2000	SPE
2	25.1	1552	223	(16)	48	NI	livida	2000	SPE
2	18.5	1433	1059	(17)	49	NI	livida	2000	SPE
1	23.9	532	276	(24)	44	NI	livida	2000	SPE
2	26.4	1498	128	(16)	46	NI	livida	2000	SPE
2	21.7	1295	960	(18)	48	NI	livida	2000	SPE
1	26.6	1544	224	(17)	47	NI	livida	2000	SPE
2	26.4	1246	38	(16)	45	NI	livida	2000	SPE
1	24.9	1005	359	(21)	45	NI	livida	2000	SPE
2	21.3	1685	672	(18)	49	NI	livida	2000	SPE
1	26.7	1472	32	(16)	47	NI	livida	2000	SPE
1	22.9	2498	44	(22)	48	NI	livida	2000	SPE
2	19.5	1719	1318	(18)	49	NI	livida	2000	SPE
2	21.1	1805	496	(23)	47	NI	livida	2000	SPE
1	25.1	1323	267	(18)	45	NI	livida	2000	SPE
2	24.3	1548	304	(18)	45	NI	livida	2000	SPE
2	20.5	1519	1042	(19)	47	NI	livida	2000	SPE
2	25.0	1457	296	(16)	48	NI	livida	2000	SPE
2	24.1	2734	28	(16)	50	NI	livida	2000	SPE
2	18.7	1215	1320	(22)	47	NI	livida	2000	SPE
2	17.8	1258	1364	(22)	47	NI	livida	2000	SPE
2	22.7	2703	0	(16)	50	NI	livida	2000	SPE
1	26.9	1458	23	(16)	46	NI	livida	2000	SPE
1	22.6	1582	961	(19)	46	NI	livida	2000	SPE
2	19.5	1289	1099	(18)	48	NI	livida	2000	SPE
2	22.7	1675	628	(15)	49	NI	livida	2000	SPE
1	25.7	1150	0	(17)	40	NI	livida	2000	SPE
1	20.9	1288	859	(21)	46	NI	livida	2000	SPE
2	21.1	1654	569	(23)	47	NI	livida	2000	SPE
2	19.7	1184	916	(17)	49	NI	livida	2000	SPE
2	23.2	773	478	(22)	45	NI	livida	2000	SPE
2	22.0	2434	418	(15)	50	NI	livida	2000	SPE
2	21.7	1275	780	(21)	46	NI	livida	2000	SPE
2	20.6	1531	864	(16)	49	NI	livida	2000	SPE
1	25.6	1154	38	(18)	44	NI	livida	2000	SPE
2	22.7	1729	889	(18)	47	NI	livida	2000	SPE
1	23.6	493	126	(25)	46	NI	livida	2000	SPE
1	26.5	1666	266	(17)	46	NI	livida	2000	SPE
2	24.7	1665	246	(15)	48	NI	livida	2000	SPE
2	22.4	1734	849	(18)	47	NI	livida	2000	SPE
1	22.5	1509	932	(19)	46	NI	livida	2000	SPE
1	25.0	774	332	(22)	45	NI	livida	2000	SPE
2	22.8	1609	842	(19)	46	NI	livida	2000	SPE
2	17.0	1643	1496	(20)	48	NI	livida	2000	SPE
2	23.2	1475	662	(17)	48	NI	livida	2000	SPE
2	19.5	1670	996	(19)	48	NI	livida	2000	SPE
2	25.4	1105	241	(20)	45	NI	livida	2000	SPE
1	26.0	1432	166	(17)	46	NI	livida	2000	SPE
2	22.9	1719	790	(18)	46	NI	livida	2000	SPE
2	20.8	1718	912	(15)	49	NI	livida	2000	SPE
2	20.7	1857	470	(23)	47	NI	livida	2000	SPE
2	26.8	1663	0	(15)	48	NI	livida	2000	SPE
1	25.1	1775	528	(18)	47	NI	livida	2000	SPE
1	17.4	1332	1367	(19)	48	NI	livida	2000	SPE
2	22.3	2061	362	(18)	49	NI	livida	2000	SPE
2	26.9	1193	79	(20)	45	NI	livida	2000	SPE
2	19.4	1563	1006	(19)	48	NI	livida	2000	SPE
2	21.2	1772	633	(17)	49	NI	livida	2000	SPE
1	25.6	1165	0	(17)	39	NI	livida	2000	SPE
2	22.1	1690	971	(18)	46	NI	livida	2000	SPE
2	24.6	2048	43	(15)	50	NI	livida	2000	SPE
2	25.7	1555	324	(18)	46	NI	livida	2000	SPE
2	26.5	1206	0	(12)	50	NI	livida	2000	SPE
1	23.3	2399	38	(23)	48	NI	livida	2000	SPE
2	23.0	2706	297	(19)	49	NI	livida	2000	SPE
2	20.0	1410	714	(15)	48	NI	livida	2000	SPE
2	19.7	1628	910	(24)	47	NI	livida	2000	SPE
2	25.0	1148	270	(16)	40	NI	livida	2000	SPE
2	19.3	1838	728	(20)	48	NI	livida	2000	SPE
2	22.5	1322	684	(17)	48	NI	livida	2000	SPE
1	20.1	1302	1036	(21)	46	NI	livida	2000	SPE
1	25.4	1153	251	(16)	39	NI	livida	2000	SPE
2	24.4	1484	242	(16)	48	NI	livida	2000	SPE
2	21.7	1261	904	(21)	46	NI	livida	2000	SPE
2	21.0	2354	623	(19)	49	NI	livida	2000	SPE
2	22.1	1667	989	(18)	46	NI	livida	2000	SPE
2	20.8	1206	754	(17)	49	NI	livida	2000	SPE
2	21.1	1643	1099	(18)	46	NI	livida	2000	SPE
1	22.1	1477	851	(19)	46	NI	livida	2000	SPE
2	23.9	1751	609	(17)	47	NI	livida	2000	SPE
2	19.9	1220	1045	(17)	48	NI	livida	2000	SPE
1	21.8	815	806	(23)	46	NI	livida	2000	SPE
2	26.7	1540	98	(17)	46	NI	livida	2000	SPE
2	25.7	1037	172	(20)	45	NI	livida	2000	SPE
2	24.6	2082	73	(15)	50	NI	livida	2000	SPE
2	21.5	1586	1037	(18)	47	NI	livida	2000	SPE
2	23.6	1558	414	(16)	49	NI	livida	2000	SPE
2	21.3	1681	1019	(19)	46	NI	livida	2000	SPE
2	25.4	1518	277	(18)	45	NI	livida	2000	SPE
2	20.4	1846	768	(15)	50	NI	livida	2000	SPE
1	16.6	1421	1347	(20)	47	NI	livida	2000	SPE
1	26.6	1452	69	(16)	46	NI	livida	2000	SPE
2	16.6	1303	1497	(21)	47	NI	livida	2000	SPE
2	21.9	1476	809	(17)	47	NI	livida	2000	SPE
2	26.8	1566	79	(16)	48	NI	livida	2000	SPE
1	23.4	771	532	(24)	45	NI	livida	2000	SPE
2	23.0	1581	670	(18)	47	NI	livida	2000	SPE
2	26.0	1893	91	(14)	48	NI	livida	2000	SPE
2	14.6	1270	1501	(22)	47	NI	livida	2000	SPE
2	24.3	1680	589	(18)	46	NI	livida	2000	SPE
2	21.3	1856	687	(16)	49	NI	livida	2000	SPE
1	26.9	1456	23	(16)	46	NI	livida	2000	SPE
2	23.3	1779	630	(18)	47	NI	livida	2000	SPE
1	25.6	796	184	(22)	45	NI	livida	2000	SPE
2	20.8	1818	891	(16)	49	NI	livida	2000	SPE
2	20.5	1211	970	(18)	48	NI	livida	2000	SPE
3	23.9	2964	39	(18)	49	NI	livida	2000	SPE
1	23.6	2824	7	(19)	49	NI	livida	2000	SPE
1	24.3	533	235	(25)	45	NI	livida	2000	SPE
2	24.9	1782	244	(15)	48	NI	livida	2000	SPE
2	26.0	1320	266	(20)	46	NI	livida	2000	SPE
2	25.5	1376	223	(12)	49	NI	livida	2000	SPE
1	23.7	476	60	(25)	46	NI	livida	2000	SPE
2	19.7	1198	776	(24)	47	NI	livida	2000	SPE
2	19.5	1385	1275	(18)	48	NI	livida	2000	SPE
2	16.5	1433	1623	(20)	48	NI	livida	2000	SPE
1	25.7	1439	168	(18)	45	NI	livida	2000	SPE
1	22.1	1622	953	(18)	46	NI	livida	2000	SPE
2	18.0	1344	1415	(19)	47	NI	livida	2000	SPE
2	19.8	1407	961	(18)	48	NI	livida	2000	SPE
1	23.1	2573	19	(22)	48	NI	livida	2000	SPE
1	22.1	2309	409	(17)	50	NI	livida	2000	SPE
1	19.6	1918	685	(21)	48	NI	livida	2000	SPE
1	23.0	2579	7	(22)	48	NI	livida	2000	SPE
1	25.8	1139	9	(16)	40	NI	livida	2000	SPE
2	20.8	1697	741	(16)	49	NI	livida	2000	SPE
1	25.1	1388	171	(13)	50	NI	livida	2000	SPE
1	23.0	1524	754	(19)	46	NI	livida	2000	SPE
2	21.3	1701	923	(18)	46	NI	livida	2000	SPE
2	24.3	2707	31	(16)	50	NI	livida	2000	SPE
2	17.5	1404	1601	(18)	47	NI	livida	2000	SPE
1	23.9	3229	8	(17)	50	NI	livida	2000	SPE
2	24.2	1824	183	(14)	50	NI	livida	2000	SPE
1	26.2	1256	38	(17)	44	NI	livida	2000	SPE
1	23.4	621	540	(25)	46	NI	livida	2000	SPE
2	22.8	1652	479	(14)	50	NI	livida	2000	SPE
1	23.7	1436	0	(21)	56	NI	livida	2000	SPE
2	26.3	1543	75	(16)	48	NI	livida	2000	SPE
2	23.3	1326	573	(16)	49	NI	livida	2000	SPE
2	19.2	1382	964	(17)	49	NI	livida	2000	SPE
1	22.2	2137	259	(22)	48	NI	livida	2000	SPE
1	23.0	2652	223	(19)	49	NI	livida	2000	SPE
1	23.2	809	627	(24)	46	NI	livida	2000	SPE
1	25.3	1398	393	(19)	46	NI	livida	2000	SPE
1	24.0	582	172	(25)	46	NI	livida	2000	SPE
2	24.0	2977	23	(19)	49	NI	livida	2000	SPE
1	23.8	570	202	(25)	46	NI	livida	2000	SPE
2	26.5	1526	148	(15)	48	NI	livida	2000	SPE
1	24.5	1832	17	(14)	50	NI	livida	2000	SPE
1	22.0	2291	466	(20)	48	NI	livida	2000	SPE
2	20.4	2044	743	(20)	48	NI	livida	2000	SPE
2	18.3	1603	1512	(18)	47	NI	livida	2000	SPE
1	23.0	2115	65	(23)	47	NI	livida	2000	SPE
1	24.2	780	467	(22)	45	NI	livida	2000	SPE
2	20.3	2067	749	(20)	48	NI	livida	2000	SPE
2	22.3	2564	389	(16)	50	NI	livida	2000	SPE
1	23.6	1484	691	(19)	46	NI	livida	2000	SPE
2	25.7	1488	229	(18)	45	NI	livida	2000	SPE
1	24.1	555	289	(24)	44	NI	livida	2000	SPE
1	23.5	776	514	(24)	45	NI	livida	2000	SPE
1	23.2	2391	160	(23)	47	NI	livida	2000	SPE
3	23.8	2842	26	(18)	49	NI	livida	2000	SPE
2	26.2	1422	158	(19)	45	NI	livida	2000	SPE
1	21.6	820	1003	(24)	46	NI	livida	2000	SPE
2	25.5	1638	155	(15)	48	NI	livida	2000	SPE
1	15.4	1417	1868	(20)	47	NI	livida	2000	SPE
1	26.1	1038	109	(20)	45	NI	livida	2000	SPE
1	24.7	1129	339	(21)	46	NI	livida	2000	SPE
2	21.9	2372	373	(20)	48	NI	livida	2000	SPE
2	22.2	1414	1056	(20)	46	NI	livida	2000	SPE
1	26.0	1352	104	(17)	45	NI	livida	2000	SPE
2	18.4	1067	1559	(23)	46	NI	livida	2000	SPE
2	23.1	1621	760	(19)	46	NI	livida	2000	SPE
2	20.2	1677	819	(17)	49	NI	livida	2000	SPE
2	18.6	1136	1466	(24)	47	NI	livida	2000	SPE
2	21.0	1648	590	(23)	47	NI	livida	2000	SPE
2	18.0	1387	1250	(19)	48	NI	livida	2000	SPE
1	22.2	2194	28	(12)	43	NI	livida	2000	SPE
2	21.5	2054	602	(18)	49	NI	livida	2000	SPE
2	20.3	1269	950	(24)	47	NI	livida	2000	SPE
2	26.1	1480	184	(18)	45	NI	livida	2000	SPE
2	26.7	1498	36	(15)	48	NI	livida	2000	SPE
2	23.8	1520	662	(17)	46	NI	livida	2000	SPE
1	22.7	2109	712	(16)	50	NI	livida	2000	SPE
1	23.9	467	100	(25)	45	NI	livida	2000	SPE
2	23.7	1509	646	(17)	46	NI	livida	2000	SPE
1	25.9	1352	254	(17)	45	NI	livida	2000	SPE
2	20.5	2015	823	(15)	50	NI	livida	2000	SPE
1	21.6	788	854	(23)	46	NI	livida	2000	SPE
3	23.3	2340	213	(18)	49	NI	livida	2000	SPE
1	23.2	810	607	(23)	46	NI	livida	2000	SPE
2	25.4	1117	484	(20)	45	NI	livida	2000	SPE
2	23.5	1702	722	(18)	46	NI	livida	2000	SPE
2	19.0	1365	1105	(18)	48	NI	livida	2000	SPE
1	25.4	1125	274	(15)	39	NI	livida	2000	SPE
2	20.7	1616	886	(17)	49	NI	livida	2000	SPE
1	23.6	762	474	(23)	45	NI	livida	2000	SPE
1	23.1	2549	59	(21)	48	NI	livida	2000	SPE
2	21.3	1598	118	(24)	47	NI	livida	2000	SPE
1	23.3	709	408	(24)	45	NI	livida	2000	SPE
2	19.5	1320	1252	(18)	48	NI	livida	2000	SPE
1	25.6	1437	180	(18)	45	NI	livida	2000	SPE
2	19.8	1155	945	(17)	49	NI	livida	2000	SPE
2	25.2	799	302	(22)	45	NI	livida	2000	SPE
1	25.1	1403	224	(17)	45	NI	livida	2000	SPE
1	17.7	1614	1543	(21)	56	NI	livida	2000	SPE
1	26.6	1453	86	(16)	46	NI	livida	2000	SPE
1	23.1	2452	43	(21)	48	NI	livida	2000	SPE
2	25.2	1098	162	(16)	40	NI	livida	2000	SPE
2	19.4	1426	920	(16)	49	NI	livida	2000	SPE
2	17.9	1362	1352	(19)	48	NI	livida	2000	SPE
1	26.5	1062	17	(20)	45	NI	livida	2000	SPE
2	24.4	1310	447	(19)	45	NI	livida	2000	SPE
2	22.2	1330	719	(17)	48	NI	livida	2000	SPE
1	14.2	1583	1640	(20)	47	NI	livida	2000	SPE
2	24.1	1602	633	(18)	45	NI	livida	2000	SPE
2	26.6	1714	21	(15)	48	NI	livida	2000	SPE
2	26.7	1568	206	(17)	46	NI	livida	2000	SPE
2	24.3	1532	585	(17)	46	NI	livida	2000	SPE
1	23.1	2184	58	(23)	47	NI	livida	2000	SPE
2	21.1	1642	556	(23)	47	NI	livida	2000	SPE
2	25.8	1204	271	(20)	45	NI	livida	2000	SPE
1	24.1	481	96	(23)	43	NI	livida	2000	SPE
2	18.4	1529	1134	(18)	49	NI	livida	2000	SPE
1	25.2	764	256	(22)	44	NI	livida	2000	SPE
1	24.3	1365	326	(18)	45	NI	livida	2000	SPE
1	22.4	656	545	(23)	44	NI	livida	2000	SPE
1	24.1	744	480	(22)	45	NI	livida	2000	SPE
2	16.4	1452	1737	(14)	49	NI	livida	2000	SPE
2	18.7	1643	1372	(19)	47	NI	livida	2000	SPE
1	21.3	788	912	(23)	46	NI	livida	2000	SPE
2	19.6	1407	1023	(18)	49	NI	livida	2000	SPE
2	23.8	1605	647	(18)	45	NI	livida	2000	SPE
1	26.5	1182	0	(16)	44	NI	livida	2000	SPE
1	26.0	1286	76	(17)	44	NI	livida	2000	SPE
2	19.6	1279	1064	(18)	49	NI	livida	2000	SPE
2	22.5	846	667	(22)	46	NI	livida	2000	SPE
3	23.2	2553	412	(18)	49	NI	livida	2000	SPE
2	23.0	2653	229	(15)	50	NI	livida	2000	SPE
2	20.1	1603	734	(24)	47	NI	livida	2000	SPE
1	15.3	1408	1738	(20)	47	NI	livida	2000	SPE
1	24.5	565	273	(25)	45	NI	livida	2000	SPE
2	19.6	1017	880	(22)	47	NI	livida	2000	SPE
1	25.4	1219	59	(17)	39	NI	livida	2000	SPE
2	25.6	1163	97	(16)	40	NI	livida	2000	SPE
2	21.9	1631	635	(15)	49	NI	livida	2000	SPE
1	25.3	1256	145	(18)	44	NI	livida	2000	SPE
1	22.6	1460	827	(19)	46	NI	livida	2000	SPE
2	18.4	1857	1140	(19)	48	NI	livida	2000	SPE
1	24.1	480	131	(25)	45	NI	livida	2000	SPE
2	22.4	1690	879	(18)	46	NI	livida	2000	SPE
1	25.5	1179	6	(17)	39	NI	livida	2000	SPE
2	21.3	1365	583	(23)	47	NI	livida	2000	SPE
1	22.9	1613	798	(19)	46	NI	livida	2000	SPE
1	23.8	791	563	(24)	46	NI	livida	2000	SPE
1	24.8	619	187	(24)	44	NI	livida	2000	SPE
2	18.9	1295	1012	(18)	48	NI	livida	2000	SPE
2	22.1	1726	1002	(18)	47	NI	livida	2000	SPE
2	26.5	1223	8	(16)	45	NI	livida	2000	SPE
2	20.6	2003	757	(20)	48	NI	livida	2000	SPE
2	16.9	1477	1354	(14)	49	NI	livida	2000	SPE
2	25.5	1599	486	(17)	46	NI	livida	2000	SPE
2	19.9	982	917	(22)	47	NI	livida	2000	SPE
2	26.0	1667	282	(17)	48	NI	livida	2000	SPE
1	25.3	2364	0	(12)	43	NI	livida	2000	SPE
2	26.6	1561	34	(16)	48	NI	livida	2000	SPE
2	21.3	2381	493	(21)	48	NI	livida	2000	SPE
1	22.7	754	835	(22)	45	NI	livida	2000	SPE
2	23.4	1522	756	(17)	48	NI	livida	2000	SPE
2	15.9	1481	1558	(19)	47	NI	livida	2000	SPE
1	25.5	1512	214	(16)	48	NI	livida	2000	SPE
1	23.1	2475	21	(24)	48	NI	livida	2000	SPE
1	24.8	1069	382	(21)	45	NI	livida	2000	SPE
1	20.6	1155	962	(17)	48	NI	livida	2000	SPE
1	25.1	771	344	(22)	45	NI	livida	2000	SPE
2	21.3	1127	593	(23)	47	NI	livida	2000	SPE
1	21.0	1444	746	(14)	50	NI	livida	2000	SPE
1	26.1	1250	27	(17)	44	NI	livida	2000	SPE
1	25.9	1052	62	(19)	45	NI	livida	2000	SPE
2	24.6	1279	334	(19)	45	NI	livida	2000	SPE
2	21.5	1175	773	(18)	48	NI	livida	2000	SPE
1	25.8	1291	162	(17)	44	NI	livida	2000	SPE
1	22.0	1613	1078	(19)	46	NI	livida	2000	SPE
[truncated: 198,001 more rows]
